# Supplementary material for: Estimation of Genetic Parameters for Egg Production and Clutch Traits in Lindian Chickens
Source: Animals (Basel). 2025 Jun 24;15(13):1867. doi: 10.3390/ani15131867 (PMC12248892; doi:10.3390/ani15131867)
Supplement: Supplementary file 1 [file animals-15-01867-s001.zip › File S1.xlsx]

## Sheet: Table S1
ID	X1	AFE	AFE-residual_std	AFE-HatDiag	AFE-LeveragePoint	EN32	EN32-residual_std	EN32-HatDiag	EN32-LeveragePoint	EN43	EN43-residual_std	EN43-HatDiag	EN43-LeveragePoint	EN52	EN52-residual_std	EN52-HatDiag	EN52-LeveragePoint	ACL32	ACL32-residual_std	ACL32-HatDiag	ACL32-LeveragePoint	ACL43	ACL43-residual_std	ACL43-HatDiag	ACL43-LeveragePoint	ACL52	ACL52-residual_std	ACL52-HatDiag	ACL52-LeveragePoint	APL32	APL32-residual_std	APL32-HatDiag	APL32-LeveragePoint	APL43	APL43-residual_std	APL43-HatDiag	APL43-LeveragePoint	APL52	APL52-residual_std	APL52-HatDiag	APL52-LeveragePoint
1010208	1	183	-0.774095	0.00168634	FALSE	28	-1.23956	0.00168634	FALSE	75	-2.70149	0.00168634	FALSE	118	5.15693	0.00168634	FALSE	5.91837	-0.589709	0.00168634	FALSE	6.33717	-0.264477	0.00168634	FALSE	3.97204	-0.047143	0.00168634	FALSE	0.577276	-0.078722	0.00168634	FALSE	0.612979	-0.0418305	0.00168634	FALSE	0.592085	-0.240564	0.00168634	FALSE
1010504	1	182	-1.48871	0.00168634	FALSE	35	4.28788	0.00168634	FALSE	95	12.7339	0.00168634	FALSE	136	18.1548	0.00168634	FALSE	7.60034	0.676697	0.00168634	FALSE	7.63821	0.456391	0.00168634	FALSE	4.52093	0.247023	0.00168634	FALSE	0	-0.61539	0.00168634	FALSE	0.211302	-0.41149	0.00168634	FALSE	0.683306	-0.159496	0.00168634	FALSE
1010604	1	182	-1.35939	0.00168634	FALSE	34	3.54724	0.00168634	FALSE	83	4.11299	0.00168634	FALSE	114	3.02074	0.00168634	FALSE	7.41388	0.560733	0.00168634	FALSE	7.76027	0.567378	0.00168634	FALSE	5.56887	0.785964	0.00168634	FALSE	0.973634	0.285789	0.00168634	FALSE	0.996311	0.304909	0.00168634	FALSE	1.14192	0.246542	0.00168634	FALSE
1010606	1	182	-1.35939	0.00168634	FALSE	29	-0.698663	0.00168634	FALSE	68	-8.41678	0.00168634	FALSE	100	-8.1208	0.00168634	FALSE	6.36895	-0.296638	0.00168634	FALSE	6.4403	-0.291669	0.00168634	FALSE	4.56043	0.146608	0.00168634	FALSE	0.851056	0.169098	0.00168634	FALSE	0.914178	0.227259	0.00168634	FALSE	0.919798	0.0415315	0.00168634	FALSE
1010805	1	182	-1.48871	0.00168634	FALSE	37	5.86715	0.00168634	FALSE	91	9.64682	0.00168634	FALSE	127	11.6559	0.00168634	FALSE	7.49841	0.599951	0.00168634	FALSE	7.49533	0.377228	0.00168634	FALSE	3.51955	-0.289647	0.00168634	FALSE	0.577276	-0.078722	0.00168634	FALSE	0.514225	-0.132713	0.00168634	FALSE	0.910856	0.0427301	0.00168634	FALSE
1010906	1	183	-0.774095	0.00168634	FALSE	33	2.70861	0.00168634	FALSE	88	7.33151	0.00168634	FALSE	122	8.04535	0.00168634	FALSE	7.22916	0.397226	0.00168634	FALSE	7.26576	0.250027	0.00168634	FALSE	4.46571	0.217428	0.00168634	FALSE	0.703057	0.0382112	0.00168634	FALSE	0.656126	-0.00212226	0.00168634	FALSE	1.10633	0.216454	0.00168634	FALSE
1011009	1	187	2.08436	0.00168634	FALSE	29	-0.449924	0.00168634	FALSE	85	5.0162	0.00168634	FALSE	131	14.5443	0.00168634	FALSE	6.75256	0.0383764	0.00168634	FALSE	7.13437	0.177228	0.00168634	FALSE	NA	NA	0.00168634	FALSE	0.521258	-0.130799	0.00168634	FALSE	0.572253	-0.0793101	0.00168634	FALSE	NA	NA	0.00168634	FALSE
1020301	1	183	-1.15508	0.00168634	FALSE	35	4.92578	0.00168634	FALSE	82	4.46993	0.00168634	FALSE	101	-2.06813	0.00168634	FALSE	8.18953	1.14058	0.00168634	FALSE	6.58185	0.0523941	0.00168634	FALSE	3.16023	-0.275578	0.00168634	FALSE	0.329291	-0.311582	0.00168634	FALSE	0.216635	-0.399561	0.00168634	FALSE	0.942914	0.0739387	0.00168634	FALSE
1030201	1	189	2.98624	0.00168634	FALSE	23	-3.79391	0.00168634	FALSE	71	-2.99576	0.00168634	FALSE	103	-0.32409	0.00168634	FALSE	5.62938	-0.597065	0.00168634	FALSE	6.22741	-0.136457	0.00168634	FALSE	4.16124	0.185421	0.00168634	FALSE	0.375395	-0.251486	0.00168634	FALSE	0.637335	-0.023754	0.00168634	FALSE	0.890631	0.0227062	0.00168634	FALSE
1030804	1	183	-1.30143	0.00168634	FALSE	20	-6.16282	0.00168634	FALSE	63	-9.16991	0.00168634	FALSE	90	-9.71147	0.00168634	FALSE	4.77785	-1.2382	0.00168634	FALSE	NA	NA	0.00168634	FALSE	NA	NA	0.00168634	FALSE	0	-0.600474	0.00168634	FALSE	NA	NA	0.00168634	FALSE	NA	NA	0.00168634	FALSE
1030908	1	183	-1.30143	0.00168634	FALSE	33	4.10243	0.00168634	FALSE	79	3.1784	0.00168634	FALSE	110	4.73065	0.00168634	FALSE	7.31105	0.669119	0.00168634	FALSE	6.72306	0.138171	0.00168634	FALSE	3.86544	0.0268917	0.00168634	FALSE	0.436483	-0.194694	0.00168634	FALSE	0.719366	0.0517385	0.00168634	FALSE	1.06735	0.17976	0.00168634	FALSE
1050101	1	182	-1.21018	0.00168634	FALSE	35	4.69538	0.00168634	FALSE	77	0.968123	0.00168634	FALSE	109	1.89857	0.00168634	FALSE	6.86453	0.216016	0.00168634	FALSE	7.06151	0.342115	0.00168634	FALSE	4.07033	0.196046	0.00168634	FALSE	0.264342	-0.366547	0.00168634	FALSE	0.75326	0.0867863	0.00168634	FALSE	1.27347	0.374706	0.00168634	FALSE
1050103	1	182	-1.21018	0.00168634	FALSE	29	-0.399702	0.00168634	FALSE	78	1.80344	0.00168634	FALSE	119	9.85682	0.00168634	FALSE	6.50561	-0.0784763	0.00168634	FALSE	6.42202	-0.0740758	0.00168634	FALSE	4.24559	0.307164	0.00168634	FALSE	0.851056	0.191992	0.00168634	FALSE	0.693275	0.0300764	0.00168634	FALSE	0.72806	-0.128681	0.00168634	FALSE
1050106	1	184	0.369304	0.00168634	FALSE	31	1.29866	0.00168634	FALSE	81	4.30939	0.00168634	FALSE	119	9.85682	0.00168634	FALSE	7.20089	0.492008	0.00168634	FALSE	7.06396	0.343708	0.00168634	FALSE	3.76038	-0.000461475	0.00168634	FALSE	0.403644	-0.233934	0.00168634	FALSE	0.638602	-0.0216118	0.00168634	FALSE	0.801354	-0.0610353	0.00168634	FALSE
1050404	1	182	-1.1781	0.00168634	FALSE	30	0.868442	0.00168634	FALSE	76	0.319361	0.00168634	FALSE	105	-0.111738	0.00168634	FALSE	6.22215	-0.189613	0.00168634	FALSE	6.01611	-0.185031	0.00168634	FALSE	3.56462	-0.00046119	0.00168634	FALSE	0.755667	0.0936039	0.00168634	FALSE	0.636283	-0.0127297	0.00168634	FALSE	0.852693	0.00623174	0.00168634	FALSE
1050405	1	182	-1.1781	0.00168634	FALSE	28	-0.82992	0.00168634	FALSE	81	4.49595	0.00168634	FALSE	118	10.234	0.00168634	FALSE	5.80246	-0.533973	0.00168634	FALSE	6.17633	-0.0807561	0.00168634	FALSE	3.28933	-0.174996	0.00168634	FALSE	0.461509	-0.186428	0.00168634	FALSE	0.334782	-0.297772	0.00168634	FALSE	0.480418	-0.337358	0.00168634	FALSE
1050502	1	184	0.139059	0.00168634	FALSE	32	2.38951	0.00168634	FALSE	65	-7.82807	0.00168634	FALSE	94	-7.10692	0.00168634	FALSE	7.08257	0.414248	0.00168634	FALSE	6.33717	-0.019146	0.00168634	FALSE	3.16023	-0.244257	0.00168634	FALSE	0.403644	-0.238027	0.00168634	FALSE	0.870433	0.194845	0.00168634	FALSE	0.801354	-0.0519085	0.00168634	FALSE
1050602	1	184	0.19558	0.00168634	FALSE	25	-3.37746	0.00168634	FALSE	72	-2.54947	0.00168634	FALSE	89	-10.8883	0.00168634	FALSE	5.11584	-1.16418	0.00168634	FALSE	5.87112	-0.309323	0.00168634	FALSE	3.37556	-0.139158	0.00168634	FALSE	0.808555	0.13753	0.00168634	FALSE	0.603358	-0.0523257	0.00168634	FALSE	0.719816	-0.131865	0.00168634	FALSE
1050604	1	183	-0.59416	0.00168634	FALSE	33	3.41598	0.00168634	FALSE	77	1.62712	0.00168634	FALSE	105	1.84485	0.00168634	FALSE	7.97917	1.1852	0.00168634	FALSE	6.67673	0.214974	0.00168634	FALSE	3.70007	0.0665848	0.00168634	FALSE	0.703057	0.0370984	0.00168634	FALSE	0.713777	0.0520658	0.00168634	FALSE	1.08153	0.201975	0.00168634	FALSE
1050903	1	182	-1.29017	0.00168634	FALSE	28	-0.769023	0.00168634	FALSE	66	-7.0563	0.00168634	FALSE	90	-9.99535	0.00168634	FALSE	6.50561	-0.0201661	0.00168634	FALSE	6.16984	-0.111855	0.00168634	FALSE	3.16023	-0.244257	0.00168634	FALSE	1.03749	0.35123	0.00168634	FALSE	0.793557	0.124097	0.00168634	FALSE	0.592085	-0.237887	0.00168634	FALSE
1051005	1	182	-1.29017	0.00168634	FALSE	29	0.0206116	0.00168634	FALSE	72	-2.42568	0.00168634	FALSE	93	-7.82903	0.00168634	FALSE	5.89317	-0.481291	0.00168634	FALSE	5.47116	-0.498976	0.00168634	FALSE	3.16023	-0.244257	0.00168634	FALSE	0.350836	-0.28712	0.00168634	FALSE	0.409828	-0.229046	0.00168634	FALSE	1.35584	0.440868	0.00168634	FALSE
1060207	1	182	-2.0141	0.00168634	FALSE	36	5.78516	0.00168634	FALSE	90	9.4305	0.00168634	FALSE	122	9.51973	0.00168634	FALSE	7.97917	0.998056	0.00168634	FALSE	7.11661	0.229624	0.00168634	FALSE	3.80868	-0.0824118	0.00168634	FALSE	0.329291	-0.310219	0.00168634	FALSE	0.263088	-0.350921	0.00168634	FALSE	1.26499	0.316468	0.00168634	FALSE
1060303	1	182	-2.18215	0.00168634	FALSE	38	7.38265	0.00168634	FALSE	105	20.8211	0.00168634	FALSE	146	25.7209	0.00168634	FALSE	7.97917	0.986048	0.00168634	FALSE	8.26596	0.841441	0.00168634	FALSE	5.61953	0.816335	0.00168634	FALSE	0	-0.616331	0.00168634	FALSE	0.172971	-0.435513	0.00168634	FALSE	1.1868	0.247918	0.00168634	FALSE
1060308	1	187	1.76655	0.00168634	FALSE	29	-0.25997	0.00168634	FALSE	83	2.44411	0.00168634	FALSE	129	12.1919	0.00168634	FALSE	6.95512	0.14581	0.00168634	FALSE	7.23153	0.168225	0.00168634	FALSE	5.06337	0.463729	0.00168634	FALSE	0.646723	-0.000664735	0.00168634	FALSE	0.699626	0.0623925	0.00168634	FALSE	0.890631	-0.0254295	0.00168634	FALSE
1060402	1	188	2.27358	0.00168634	FALSE	24	-3.69046	0.00168634	FALSE	75	-2.14604	0.00168634	FALSE	106	-2.03397	0.00168634	FALSE	7.41388	0.57243	0.00168634	FALSE	7.83905	0.629905	0.00168634	FALSE	NA	NA	0.00168634	FALSE	1.31382	0.605051	0.00168634	FALSE	0.81774	0.15952	0.00168634	FALSE	NA	NA	0.00168634	FALSE
1060505	1	183	-1.29948	0.00168634	FALSE	26	-2.11119	0.00168634	FALSE	75	-2.14604	0.00168634	FALSE	105	-2.75608	0.00168634	FALSE	6.18374	-0.353782	0.00168634	FALSE	6.38952	-0.173232	0.00168634	FALSE	3.58227	-0.203751	0.00168634	FALSE	0.983734	0.298187	0.00168634	FALSE	0.793557	0.137265	0.00168634	FALSE	1.20447	0.262676	0.00168634	FALSE
1060604	1	184	-0.58487	0.00168634	FALSE	31	1.83698	0.00168634	FALSE	75	-2.14604	0.00168634	FALSE	110	0.854453	0.00168634	FALSE	5.80246	-0.640855	0.00168634	FALSE	6.18573	-0.28615	0.00168634	FALSE	3.74941	-0.114177	0.00168634	FALSE	0.189547	-0.440133	0.00168634	FALSE	0.6809	0.0335878	0.00168634	FALSE	0.958217	0.0438316	0.00168634	FALSE
1060807	1	191	4.41742	0.00168634	FALSE	20	-6.84899	0.00168634	FALSE	59	-14.4944	0.00168634	FALSE	82	-19.3645	0.00168634	FALSE	5.34306	-0.986752	0.00168634	FALSE	5.31558	-0.768275	0.00168634	FALSE	3.45405	-0.272467	0.00168634	FALSE	0.350836	-0.290189	0.00168634	FALSE	0.569339	-0.0690814	0.00168634	FALSE	1.33246	0.376421	0.00168634	FALSE
1060902	1	182	-2.0141	0.00168634	FALSE	31	1.83698	0.00168634	FALSE	89	8.65873	0.00168634	FALSE	126	12.4082	0.00168634	FALSE	6.95512	0.227018	0.00168634	FALSE	7.08459	0.211883	0.00168634	FALSE	4.17705	0.115006	0.00168634	FALSE	1.07664	0.384563	0.00168634	FALSE	0.472199	-0.158478	0.00168634	FALSE	0.942914	0.0302321	0.00168634	FALSE
1070203	1	184	0.0339313	0.00168634	FALSE	28	-0.546184	0.00168634	FALSE	78	1.41825	0.00168634	FALSE	122	10.3836	0.00168634	FALSE	6.50561	-0.00310722	0.00168634	FALSE	7.23561	0.420604	0.00168634	FALSE	4.52985	0.398624	0.00168634	FALSE	0.521258	-0.126382	0.00168634	FALSE	1.01105	0.330581	0.00168634	FALSE	1.14192	0.243754	0.00168634	FALSE
1070205	1	184	0.0339313	0.00168634	FALSE	27	-1.39536	0.00168634	FALSE	70	-5.26429	0.00168634	FALSE	104	-3.94119	0.00168634	FALSE	6.50561	-0.00310722	0.00168634	FALSE	6.62895	0.0257889	0.00168634	FALSE	NA	NA	0.00168634	FALSE	0	-0.622608	0.00168634	FALSE	0	-0.625273	0.00168634	FALSE	NA	NA	0.00168634	FALSE
1070207	1	184	0.0339313	0.00168634	FALSE	26	-2.24454	0.00168634	FALSE	75	-1.0877	0.00168634	FALSE	108	-0.757895	0.00168634	FALSE	6.13327	-0.308614	0.00168634	FALSE	6.11747	-0.307089	0.00168634	FALSE	3.42951	-0.298993	0.00168634	FALSE	1.00991	0.338804	0.00168634	FALSE	0.624926	-0.0344613	0.00168634	FALSE	0.745119	-0.122476	0.00168634	FALSE
1070309	1	183	-0.674226	0.00168634	FALSE	36	5.51565	0.00168634	FALSE	84	5.56563	0.00168634	FALSE	122	9.94837	0.00168634	FALSE	7.20089	0.494721	0.00168634	FALSE	6.98864	0.241956	0.00168634	FALSE	4.16996	0.159499	0.00168634	FALSE	0.203977	-0.427998	0.00168634	FALSE	0.733129	0.0572863	0.00168634	FALSE	0.832705	-0.0355948	0.00168634	FALSE
1070405	1	183	-0.674226	0.00168634	FALSE	35	4.72602	0.00168634	FALSE	86	7.10916	0.00168634	FALSE	124	11.3926	0.00168634	FALSE	7.41388	0.655083	0.00168634	FALSE	6.98366	0.239196	0.00168634	FALSE	4.31021	0.234662	0.00168634	FALSE	0.788844	0.115727	0.00168634	FALSE	0.756762	0.0790362	0.00168634	FALSE	0.615102	-0.228981	0.00168634	FALSE
1070505	1	183	-0.440217	0.00168634	FALSE	28	-0.755073	0.00168634	FALSE	80	1.98576	0.00168634	FALSE	116	4.55137	0.00168634	FALSE	6.69384	0.155326	0.00168634	FALSE	6.45562	-0.12253	0.00168634	FALSE	4.08907	0.0864897	0.00168634	FALSE	1.11336	0.418837	0.00168634	FALSE	0.764373	0.0851336	0.00168634	FALSE	1.33567	0.415195	0.00168634	FALSE
1070506	1	182	-1.22996	0.00168634	FALSE	32	2.64165	0.00168634	FALSE	82	3.6564	0.00168634	FALSE	118	6.14302	0.00168634	FALSE	6.75256	0.203503	0.00168634	FALSE	6.94829	0.198107	0.00168634	FALSE	4.04648	0.0594866	0.00168634	FALSE	0.735047	0.0586953	0.00168634	FALSE	0.747401	0.0690887	0.00168634	FALSE	0.683306	-0.1869	0.00168634	FALSE
1070507	1	182	-1.22996	0.00168634	FALSE	25	-3.30261	0.00168634	FALSE	81	2.82108	0.00168634	FALSE	117	5.3472	0.00168634	FALSE	5.62938	-0.718074	0.00168634	FALSE	7.05433	0.267118	0.00168634	FALSE	4.16124	0.132246	0.00168634	FALSE	0.547843	-0.119519	0.00168634	FALSE	0.637335	-0.0349691	0.00168634	FALSE	0.977222	0.0843695	0.00168634	FALSE
1070708	1	183	-0.674226	0.00168634	FALSE	29	-0.0117863	0.00168634	FALSE	70	-5.23915	0.00168634	FALSE	98	-7.38219	0.00168634	FALSE	5.62938	-0.688522	0.00168634	FALSE	5.31558	-0.685041	0.00168634	FALSE	3.16023	-0.381645	0.00168634	FALSE	0.646723	-0.0163969	0.00168634	FALSE	0.755664	0.0780258	0.00168634	FALSE	0.847762	-0.022214	0.00168634	FALSE
1070902	1	182	-1.38884	0.00168634	FALSE	33	3.14675	0.00168634	FALSE	76	-0.60853	0.00168634	FALSE	103	-3.77165	0.00168634	FALSE	6.75256	0.157157	0.00168634	FALSE	6.57967	0.0153553	0.00168634	FALSE	3.90915	0.0197205	0.00168634	FALSE	0.735047	0.0657137	0.00168634	FALSE	0.987538	0.291417	0.00168634	FALSE	1.14192	0.23921	0.00168634	FALSE
1080205	1	182	-2.0553	0.00168634	FALSE	28	-0.15774	0.00168634	FALSE	70	-5.31838	0.00168634	FALSE	97	-7.63154	0.00168634	FALSE	5.80246	-0.512309	0.00168634	FALSE	5.61002	-0.4853	0.00168634	FALSE	3.16023	-0.305855	0.00168634	FALSE	0.770064	0.100896	0.00168634	FALSE	0.65496	0.0128568	0.00168634	FALSE	1.00145	0.143702	0.00168634	FALSE
1080503	1	187	1.18012	0.00168634	FALSE	27	-0.662719	0.00168634	FALSE	72	-3.15364	0.00168634	FALSE	103	-2.41201	0.00168634	FALSE	5.58399	-0.614714	0.00168634	FALSE	5.12343	-0.688825	0.00168634	FALSE	3.40875	-0.128425	0.00168634	FALSE	0.403644	-0.233639	0.00168634	FALSE	0.55354	-0.0753329	0.00168634	FALSE	0.779967	-0.0446738	0.00168634	FALSE
1080504	1	190	3.54934	0.00168634	FALSE	23	-4.05944	0.00168634	FALSE	66	-8.16554	0.00168634	FALSE	94	-9.57443	0.00168634	FALSE	5.41439	-0.75387	0.00168634	FALSE	5.49879	-0.44454	0.00168634	FALSE	3.16023	-0.285989	0.00168634	FALSE	0.375395	-0.260532	0.00168634	FALSE	0.428342	-0.193696	0.00168634	FALSE	0.581206	-0.22812	0.00168634	FALSE
1080708	1	187	1.51777	0.00168634	FALSE	32	3.0008	0.00168634	FALSE	90	10.117	0.00168634	FALSE	128	14.7538	0.00168634	FALSE	7.02005	0.404455	0.00168634	FALSE	6.8997	0.229275	0.00168634	FALSE	3.97204	0.129218	0.00168634	FALSE	0.436483	-0.209219	0.00168634	FALSE	0.280246	-0.33199	0.00168634	FALSE	0.72806	-0.0992665	0.00168634	FALSE
1080902	1	182	-2.0553	0.00168634	FALSE	33	3.79043	0.00168634	FALSE	96	14.7476	0.00168634	FALSE	139	22.6969	0.00168634	FALSE	7.8158	1.0036	0.00168634	FALSE	8.29087	1.00008	0.00168634	FALSE	4.56043	0.44455	0.00168634	FALSE	0.703057	0.0386023	0.00168634	FALSE	0.603358	-0.0346328	0.00168634	FALSE	0.615102	-0.199654	0.00168634	FALSE
1081005	1	183	-1.34068	0.00168634	FALSE	24	-3.31628	0.00168634	FALSE	81	3.17108	0.00168634	FALSE	120	8.97691	0.00168634	FALSE	6.29689	-0.140041	0.00168634	FALSE	7.27377	0.436535	0.00168634	FALSE	3.8553	0.0666521	0.00168634	FALSE	0.808555	0.136679	0.00168634	FALSE	0.514225	-0.11666	0.00168634	FALSE	0.866545	0.0238063	0.00168634	FALSE
1090501	1	184	-1.04383	0.00168634	FALSE	24	-2.22772	0.00168634	FALSE	59	-11.1617	0.00168634	FALSE	83	-14.3922	0.00168634	FALSE	4.77785	-1.11239	0.00168634	FALSE	5.14948	-0.592302	0.00168634	FALSE	3.16023	-0.28078	0.00168634	FALSE	1.06388	0.325542	0.00168634	FALSE	0.97207	0.269428	0.00168634	FALSE	1.1868	0.264559	0.00168634	FALSE
1090504	1	190	3.69461	0.00168634	FALSE	20	-5.62445	0.00168634	FALSE	61	-9.49102	0.00168634	FALSE	92	-7.22977	0.00168634	FALSE	5.16814	-0.792166	0.00168634	FALSE	5.36775	-0.450251	0.00168634	FALSE	3.37556	-0.144262	0.00168634	FALSE	0.755667	0.0321338	0.00168634	FALSE	0.72106	0.03212	0.00168634	FALSE	0.872987	-0.0250733	0.00168634	FALSE
1090701	1	189	2.8807	0.00168634	FALSE	26	-1.04285	0.00168634	FALSE	81	5.09523	0.00168634	FALSE	118	10.2118	0.00168634	FALSE	6.50561	0.123246	0.00168634	FALSE	7.02173	0.378128	0.00168634	FALSE	4.49025	0.409696	0.00168634	FALSE	0.646723	-0.0615133	0.00168634	FALSE	0.378964	-0.275549	0.00168634	FALSE	1.10008	0.186565	0.00168634	FALSE
1090801	1	183	-1.35336	0.00168634	FALSE	22	-4.59382	0.00168634	FALSE	72	-2.54663	0.00168634	FALSE	104	-1.12077	0.00168634	FALSE	5.11584	-1.05167	0.00168634	FALSE	5.86205	-0.356611	0.00168634	FALSE	3.45405	-0.200014	0.00168634	FALSE	1.37215	0.606742	0.00168634	FALSE	0.830352	0.13714	0.00168634	FALSE	1.01108	0.0970951	0.00168634	FALSE
1090807	1	184	-0.563624	0.00168634	FALSE	34	5.59635	0.00168634	FALSE	86	9.14782	0.00168634	FALSE	122	13.2041	0.00168634	FALSE	8.29949	1.56053	0.00168634	FALSE	7.36302	0.620238	0.00168634	FALSE	4.32407	0.351578	0.00168634	FALSE	1.00991	0.261898	0.00168634	FALSE	0.793557	0.102354	0.00168634	FALSE	1.20886	0.27963	0.00168634	FALSE
1091002	1	182	-2.12159	0.00168634	FALSE	23	-3.41176	0.00168634	FALSE	68	-4.93777	0.00168634	FALSE	100	-2.78609	0.00168634	FALSE	5.50635	-0.629128	0.00168634	FALSE	6.16147	-0.0985177	0.00168634	FALSE	3.28933	-0.233906	0.00168634	FALSE	1.19067	0.444166	0.00168634	FALSE	0.993598	0.290093	0.00168634	FALSE	0.890631	0.000420996	0.00168634	FALSE
1100108	1	183	-1.32812	0.00168634	FALSE	30	0.783757	0.00168634	FALSE	88	7.49589	0.00168634	FALSE	123	10.2069	0.00168634	FALSE	7.08257	0.230464	0.00168634	FALSE	7.72588	0.557457	0.00168634	FALSE	3.8553	-0.00408098	0.00168634	FALSE	0.908279	0.216226	0.00168634	FALSE	0.716673	0.0582528	0.00168634	FALSE	0.977222	0.0647206	0.00168634	FALSE
1100110	1	188	2.62058	0.00168634	FALSE	30	0.783757	0.00168634	FALSE	85	4.98993	0.00168634	FALSE	122	9.41108	0.00168634	FALSE	6.64853	-0.125667	0.00168634	FALSE	6.93678	0.0439053	0.00168634	FALSE	4.24559	0.243366	0.00168634	FALSE	0.703057	0.0208587	0.00168634	FALSE	0.624926	-0.0284853	0.00168634	FALSE	1.0245	0.108357	0.00168634	FALSE
1100203	1	183	-1.07883	0.00168634	FALSE	25	-3.10946	0.00168634	FALSE	75	-2.1575	0.00168634	FALSE	97	-7.6961	0.00168634	FALSE	7.41388	0.469563	0.00168634	FALSE	5.94404	-0.423285	0.00168634	FALSE	3.62263	-0.0911288	0.00168634	FALSE	1.17323	0.463032	0.00168634	FALSE	0.624926	-0.0269375	0.00168634	FALSE	1.57032	0.595829	0.00168634	FALSE
1100401	1	183	-1.07883	0.00168634	FALSE	39	7.94543	0.00168634	FALSE	97	14.8214	0.00168634	FALSE	122	10.3566	0.00168634	FALSE	8.78768	1.50394	0.00168634	FALSE	7.91582	0.669226	0.00168634	FALSE	3.73199	-0.0325193	0.00168634	FALSE	0	-0.627672	0.00168634	FALSE	0.334782	-0.293955	0.00168634	FALSE	1.18294	0.251561	0.00168634	FALSE
1100601	1	183	-1.07883	0.00168634	FALSE	36	5.57652	0.00168634	FALSE	91	10.1908	0.00168634	FALSE	128	14.6892	0.00168634	FALSE	8.12348	1.00385	0.00168634	FALSE	7.80162	0.60595	0.00168634	FALSE	NA	NA	0.00168634	FALSE	0.329291	-0.321544	0.00168634	FALSE	0.453633	-0.184578	0.00168634	FALSE	NA	NA	0.00168634	FALSE
1100704	1	183	-1.19092	0.00168634	FALSE	26	-2.11217	0.00168634	FALSE	67	-7.80167	0.00168634	FALSE	97	-7.51592	0.00168634	FALSE	5.80246	-0.731032	0.00168634	FALSE	5.89709	-0.426796	0.00168634	FALSE	3.62263	-0.111173	0.00168634	FALSE	0.851056	0.158742	0.00168634	FALSE	0.694115	0.0324522	0.00168634	FALSE	1.07744	0.163288	0.00168634	FALSE
1100708	1	186	1.1783	0.00168634	FALSE	25	-2.96135	0.00168634	FALSE	68	-6.96636	0.00168634	FALSE	104	-1.94514	0.00168634	FALSE	6.50561	-0.154095	0.00168634	FALSE	6.32029	-0.151372	0.00168634	FALSE	4.00236	0.129574	0.00168634	FALSE	0.89822	0.203641	0.00168634	FALSE	0.830352	0.161252	0.00168634	FALSE	0.740389	-0.147793	0.00168634	FALSE
1110204	1	188	2.57296	0.00168634	FALSE	29	-0.390675	0.00168634	FALSE	71	-6.27383	0.00168634	FALSE	106	-3.38552	0.00168634	FALSE	6.8174	0.00981397	0.00168634	FALSE	5.88132	-0.5276	0.00168634	FALSE	3.16023	-0.580964	0.00168634	FALSE	0.240609	-0.403117	0.00168634	FALSE	0.579669	-0.0580699	0.00168634	FALSE	0.801354	0.0449327	0.00168634	FALSE
1110205	1	186	0.993482	0.00168634	FALSE	31	1.30769	0.00168634	FALSE	83	3.74999	0.00168634	FALSE	117	5.36855	0.00168634	FALSE	6.50561	-0.246013	0.00168634	FALSE	6.79725	0.0684936	0.00168634	FALSE	5.13446	0.670702	0.00168634	FALSE	0.436483	-0.216649	0.00168634	FALSE	0.624926	-0.0152829	0.00168634	FALSE	0	-0.694675	0.00168634	FALSE
1110308	1	183	-0.905594	0.00168634	FALSE	28	-1.08861	0.00168634	FALSE	86	5.588	0.00168634	FALSE	106	-2.88822	0.00168634	FALSE	7.85864	0.773532	0.00168634	FALSE	7.76921	0.528602	0.00168634	FALSE	4.3613	0.166471	0.00168634	FALSE	1.37757	0.648787	0.00168634	FALSE	0.864038	0.203227	0.00168634	FALSE	0.41911	-0.320541	0.00168634	FALSE
1110503	1	183	-0.950194	0.00168634	FALSE	37	6.16568	0.00168634	FALSE	93	12.0762	0.00168634	FALSE	132	17.7571	0.00168634	FALSE	7.72571	0.689937	0.00168634	FALSE	7.42371	0.26933	0.00168634	FALSE	4.16124	-0.0253021	0.00168634	FALSE	0.646723	-0.0309813	0.00168634	FALSE	0.514225	-0.112025	0.00168634	FALSE	0.666889	-0.118828	0.00168634	FALSE
1110507	1	186	1.41903	0.00168634	FALSE	24	-4.87366	0.00168634	FALSE	48	-25.5131	0.00168634	FALSE	72	-29.9924	0.00168634	FALSE	6.50561	-0.311162	0.00168634	FALSE	NA	NA	0.00168634	FALSE	NA	NA	0.00168634	FALSE	0.89822	0.208438	0.00168634	FALSE	NA	NA	0.00168634	FALSE	NA	NA	0.00168634	FALSE
1110509	1	183	-0.950194	0.00168634	FALSE	33	2.76896	0.00168634	FALSE	92	11.2409	0.00168634	FALSE	122	9.79885	0.00168634	FALSE	7.02005	0.110943	0.00168634	FALSE	7.71119	0.456424	0.00168634	FALSE	5.06337	0.546644	0.00168634	FALSE	0.475127	-0.194337	0.00168634	FALSE	0.366867	-0.251339	0.00168634	FALSE	1.33567	0.498419	0.00168634	FALSE
1110605	1	183	-0.905594	0.00168634	FALSE	33	2.85956	0.00168634	FALSE	86	5.588	0.00168634	FALSE	125	10.8318	0.00168634	FALSE	7.60035	0.579058	0.00168634	FALSE	6.86567	0.0279815	0.00168634	FALSE	3.47306	-0.309558	0.00168634	FALSE	0.703057	0.0217204	0.00168634	FALSE	0.514225	-0.118703	0.00168634	FALSE	0.587686	-0.170726	0.00168634	FALSE
1110702	1	182	-1.62021	0.00168634	FALSE	29	-0.298977	0.00168634	FALSE	77	-1.35792	0.00168634	FALSE	115	3.61074	0.00168634	FALSE	6.13327	-0.525552	0.00168634	FALSE	6.0489	-0.42457	0.00168634	FALSE	4.24559	0.104464	0.00168634	FALSE	0.489571	-0.176748	0.00168634	FALSE	0.569339	-0.0679828	0.00168634	FALSE	0.890631	0.0985041	0.00168634	FALSE
1110803	1	182	-1.62021	0.00168634	FALSE	25	-3.45751	0.00168634	FALSE	77	-1.35792	0.00168634	FALSE	115	3.61074	0.00168634	FALSE	5.91842	-0.68732	0.00168634	FALSE	6.5374	-0.153909	0.00168634	FALSE	4.38303	0.178117	0.00168634	FALSE	1.00991	0.306987	0.00168634	FALSE	0.779681	0.125594	0.00168634	FALSE	1.01401	0.208149	0.00168634	FALSE
1110903	1	182	-1.62021	0.00168634	FALSE	37	6.0181	0.00168634	FALSE	97	14.0775	0.00168634	FALSE	138	20.2192	0.00168634	FALSE	8.18953	1.02267	0.00168634	FALSE	7.57443	0.420681	0.00168634	FALSE	3.97204	-0.0421397	0.00168634	FALSE	0.646723	-0.0306507	0.00168634	FALSE	0.322248	-0.295378	0.00168634	FALSE	0	-0.693008	0.00168634	FALSE
1111003	1	184	-0.190981	0.00168634	FALSE	33	2.85956	0.00168634	FALSE	95	12.5339	0.00168634	FALSE	125	10.8318	0.00168634	FALSE	8.36711	1.15638	0.00168634	FALSE	7.91463	0.609177	0.00168634	FALSE	4.64675	0.319455	0.00168634	FALSE	0.851056	0.159309	0.00168634	FALSE	0.564307	-0.0726129	0.00168634	FALSE	0	-0.693008	0.00168634	FALSE
1120103	1	186	1.21071	0.00168634	FALSE	24	-4.01977	0.00168634	FALSE	80	3.35455	0.00168634	FALSE	115	7.1778	0.00168634	FALSE	5.34306	-0.845786	0.00168634	FALSE	6.7569	0.203195	0.00168634	FALSE	3.40875	-0.192888	0.00168634	FALSE	1.03749	0.357231	0.00168634	FALSE	0.692132	0.033148	0.00168634	FALSE	0.745119	-0.114067	0.00168634	FALSE
1120507	1	184	-0.218516	0.00168634	FALSE	30	0.718034	0.00168634	FALSE	75	-0.504298	0.00168634	FALSE	108	2.12306	0.00168634	FALSE	5.62938	-0.63021	0.00168634	FALSE	5.78084	-0.337615	0.00168634	FALSE	3.65836	-0.0591183	0.00168634	FALSE	0.189547	-0.431063	0.00168634	FALSE	0.462732	-0.177967	0.00168634	FALSE	0.928076	0.048529	0.00168634	FALSE
1120604	1	184	-0.218516	0.00168634	FALSE	26	-2.4405	0.00168634	FALSE	62	-10.5373	0.00168634	FALSE	83	-15.9296	0.00168634	FALSE	5.04441	-1.07065	0.00168634	FALSE	5.15797	-0.682729	0.00168634	FALSE	3.16023	-0.326079	0.00168634	FALSE	0.610037	-0.040152	0.00168634	FALSE	0.704559	0.0445838	0.00168634	FALSE	1.24505	0.330224	0.00168634	FALSE
1120901	1	183	-0.910208	0.00168634	FALSE	25	-3.40729	0.00168634	FALSE	67	-6.73415	0.00168634	FALSE	87	-12.993	0.00168634	FALSE	5.80246	-0.469991	0.00168634	FALSE	5.98532	-0.155975	0.00168634	FALSE	3.16023	-0.351347	0.00168634	FALSE	1.2397	0.554231	0.00168634	FALSE	0.901862	0.235204	0.00168634	FALSE	0	-0.776645	0.00168634	FALSE
1120904	1	186	1.45901	0.00168634	FALSE	31	1.68779	0.00168634	FALSE	78	2.45435	0.00168634	FALSE	101	-1.85149	0.00168634	FALSE	6.50561	0.106946	0.00168634	FALSE	6.20989	-0.00982314	0.00168634	FALSE	NA	NA	0.00168634	FALSE	0.264342	-0.374285	0.00168634	FALSE	0.396382	-0.242682	0.00168634	FALSE	NA	NA	0.00168634	FALSE
1120905	1	182	-1.69995	0.00168634	FALSE	30	0.838609	0.00168634	FALSE	73	-1.72224	0.00168634	FALSE	105	1.3318	0.00168634	FALSE	5.80246	-0.469991	0.00168634	FALSE	5.53364	-0.449935	0.00168634	FALSE	3.97204	0.163344	0.00168634	FALSE	0.646723	-0.0102663	0.00168634	FALSE	0.549724	-0.0977105	0.00168634	FALSE	0.852693	0.010346	0.00168634	FALSE
1122113	1	183	-0.783471	0.00168634	FALSE	28	-0.916089	0.00168634	FALSE	79	2.93168	0.00168634	FALSE	115	7.31143	0.00168634	FALSE	6.11274	-0.270541	0.00168634	FALSE	6.8952	0.328996	0.00168634	FALSE	3.97204	0.142236	0.00168634	FALSE	0.950843	0.276072	0.00168634	FALSE	0.849959	0.176375	0.00168634	FALSE	0.63996	-0.207122	0.00168634	FALSE
1122115	1	182	-1.57321	0.00168634	FALSE	30	0.782272	0.00168634	FALSE	70	-4.58618	0.00168634	FALSE	104	-1.44264	0.00168634	FALSE	6.50561	0.0518137	0.00168634	FALSE	5.88132	-0.330841	0.00168634	FALSE	3.40875	-0.214891	0.00168634	FALSE	0.688078	0.0259256	0.00168634	FALSE	0.743784	0.0759964	0.00168634	FALSE	0.852693	-0.0107814	0.00168634	FALSE
1122211	1	182	-1.64774	0.00168634	FALSE	29	-0.0716003	0.00168634	FALSE	69	-5.13492	0.00168634	FALSE	102	-2.20958	0.00168634	FALSE	5.80246	-0.49989	0.00168634	FALSE	5.41741	-0.538979	0.00168634	FALSE	3.16023	-0.326079	0.00168634	FALSE	0.489571	-0.152144	0.00168634	FALSE	0.683341	0.0250576	0.00168634	FALSE	0.532264	-0.303233	0.00168634	FALSE
1123106	1	182	-1.57321	0.00168634	FALSE	29	-0.233841	0.00168634	FALSE	74	-1.18585	0.00168634	FALSE	101	-2.48074	0.00168634	FALSE	5.89317	-0.4881	0.00168634	FALSE	5.89709	-0.287212	0.00168634	FALSE	3.51955	-0.133509	0.00168634	FALSE	0.489571	-0.153314	0.00168634	FALSE	0.668944	0.0112907	0.00168634	FALSE	0.41911	-0.403794	0.00168634	FALSE
1123107	1	183	-0.783471	0.00168634	FALSE	32	2.3137	0.00168634	FALSE	74	-1.18585	0.00168634	FALSE	98	-4.86821	0.00168634	FALSE	7.32429	0.686139	0.00168634	FALSE	6.48323	0.0942518	0.00168634	FALSE	NA	NA	0.00168634	FALSE	0.703057	0.0499191	0.00168634	FALSE	0.677599	0.019473	0.00168634	FALSE	NA	NA	0.00168634	FALSE
1123215	1	182	-1.64774	0.00168634	FALSE	29	-0.0716003	0.00168634	FALSE	73	-2.04784	0.00168634	FALSE	104	-0.765369	0.00168634	FALSE	6.32809	-0.104129	0.00168634	FALSE	6.2046	-0.102818	0.00168634	FALSE	4.04648	0.148889	0.00168634	FALSE	0.610037	-0.040152	0.00168634	FALSE	0.757798	0.0935799	0.00168634	FALSE	1.27347	0.355486	0.00168634	FALSE
1123309	1	183	-0.852072	0.00168634	FALSE	38	6.62976	0.00168634	FALSE	91	12.0106	0.00168634	FALSE	134	22.0948	0.00168634	FALSE	8.25195	1.23096	0.00168634	FALSE	7.59644	0.589551	0.00168634	FALSE	4.79834	0.561957	0.00168634	FALSE	1.00991	0.318982	0.00168634	FALSE	0.642113	-0.022368	0.00168634	FALSE	0.801354	-0.0889448	0.00168634	FALSE
1123319	1	183	-0.852072	0.00168634	FALSE	37	5.78058	0.00168634	FALSE	74	-2.1898	0.00168634	FALSE	90	-12.9215	0.00168634	FALSE	8.43066	1.37759	0.00168634	FALSE	7.5052	0.530171	0.00168634	FALSE	3.80868	-0.0654854	0.00168634	FALSE	1.2397	0.537735	0.00168634	FALSE	1.0433	0.356923	0.00168634	FALSE	1.62365	0.669989	0.00168634	FALSE
1124319	1	182	-1.64774	0.00168634	FALSE	31	1.50767	0.00168634	FALSE	74	-1.27607	0.00168634	FALSE	84	-15.2075	0.00168634	FALSE	5.50635	-0.722842	0.00168634	FALSE	5.70767	-0.378153	0.00168634	FALSE	NA	NA	0.00168634	FALSE	0.646723	-0.00604689	0.00168634	FALSE	0.668944	0.0118081	0.00168634	FALSE	NA	NA	0.00168634	FALSE
1125106	1	182	-1.76307	0.00168634	FALSE	34	4.23533	0.00168634	FALSE	84	7.19047	0.00168634	FALSE	115	8.48151	0.00168634	FALSE	7.97917	1.26757	0.00168634	FALSE	6.79087	0.278365	0.00168634	FALSE	3.33016	-0.27872	0.00168634	FALSE	0.264342	-0.36701	0.00168634	FALSE	0.35997	-0.277229	0.00168634	FALSE	0.852693	-0.0477923	0.00168634	FALSE
1125109	1	184	-0.183587	0.00168634	FALSE	26	-2.55811	0.00168634	FALSE	67	-7.00993	0.00168634	FALSE	91	-10.6183	0.00168634	FALSE	5.28611	-0.942102	0.00168634	FALSE	5.82348	-0.351217	0.00168634	FALSE	4.46571	0.441221	0.00168634	FALSE	0.610037	-0.0379155	0.00168634	FALSE	0.793557	0.132689	0.00168634	FALSE	1.46104	0.513684	0.00168634	FALSE
1125112	1	186	1.39589	0.00168634	FALSE	26	-2.55811	0.00168634	FALSE	72	-2.83334	0.00168634	FALSE	100	-3.45586	0.00168634	FALSE	5.68018	-0.618763	0.00168634	FALSE	6.32029	-0.0278897	0.00168634	FALSE	3.51955	-0.158647	0.00168634	FALSE	0.935197	0.27163	0.00168634	FALSE	0.699626	0.0438849	0.00168634	FALSE	1.20447	0.276877	0.00168634	FALSE
1125218	1	183	-1.33228	0.00168634	FALSE	35	4.86124	0.00168634	FALSE	97	17.0225	0.00168634	FALSE	139	25.804	0.00168634	FALSE	7.5101	0.808858	0.00168634	FALSE	7.74503	0.773535	0.00168634	FALSE	4.50468	0.4558	0.00168634	FALSE	0.475127	-0.156664	0.00168634	FALSE	0.289689	-0.338816	0.00168634	FALSE	0.801354	-0.0826711	0.00168634	FALSE
1125221	1	190	4.1959	0.00168634	FALSE	26	-2.78138	0.00168634	FALSE	68	-7.2017	0.00168634	FALSE	89	-13.9872	0.00168634	FALSE	6.18374	-0.279431	0.00168634	FALSE	6.32029	-0.153699	0.00168634	FALSE	3.16023	-0.396587	0.00168634	FALSE	0.240609	-0.37992	0.00168634	FALSE	0.711722	0.0601783	0.00168634	FALSE	1.43361	0.500872	0.00168634	FALSE
1125316	1	195	7.52719	0.00168634	FALSE	22	-5.73295	0.00168634	FALSE	60	-13.3527	0.00168634	FALSE	94	-10.278	0.00168634	FALSE	5.91842	-0.480561	0.00168634	FALSE	5.80464	-0.450114	0.00168634	FALSE	3.74941	-0.0851541	0.00168634	FALSE	0.264342	-0.360072	0.00168634	FALSE	0.819205	0.160186	0.00168634	FALSE	0.745119	-0.117945	0.00168634	FALSE
1125317	1	187	1.20927	0.00168634	FALSE	31	1.90967	0.00168634	FALSE	96	16.7187	0.00168634	FALSE	138	24.7383	0.00168634	FALSE	7.5101	0.825422	0.00168634	FALSE	7.79553	0.845575	0.00168634	FALSE	4.64675	0.483761	0.00168634	FALSE	0.577276	-0.062166	0.00168634	FALSE	0.247905	-0.379927	0.00168634	FALSE	0.986177	0.104539	0.00168634	FALSE
1125411	1	182	-1.64774	0.00168634	FALSE	27	-1.65087	0.00168634	FALSE	67	-6.67845	0.00168634	FALSE	101	-2.93169	0.00168634	FALSE	5.0759	-1.04694	0.00168634	FALSE	5.47554	-0.506768	0.00168634	FALSE	3.56462	-0.109353	0.00168634	FALSE	0.414028	-0.222373	0.00168634	FALSE	0.58621	-0.0643312	0.00168634	FALSE	0.550825	-0.286738	0.00168634	FALSE
1126109	1	183	-0.933128	0.00168634	FALSE	29	-0.0716003	0.00168634	FALSE	83	5.66986	0.00168634	FALSE	119	10.0662	0.00168634	FALSE	7.20089	0.553034	0.00168634	FALSE	6.75199	0.200471	0.00168634	FALSE	4.08907	0.171715	0.00168634	FALSE	0.403644	-0.232026	0.00168634	FALSE	0.415464	-0.221468	0.00168634	FALSE	0.858796	-0.0130412	0.00168634	FALSE
1126314	1	184	-0.218516	0.00168634	FALSE	34	3.87657	0.00168634	FALSE	83	5.66986	0.00168634	FALSE	119	10.0662	0.00168634	FALSE	8.15035	1.26791	0.00168634	FALSE	7.49124	0.61007	0.00168634	FALSE	4.1042	0.179819	0.00168634	FALSE	0.521258	-0.122687	0.00168634	FALSE	0.793557	0.126489	0.00168634	FALSE	0.92484	0.0456528	0.00168634	FALSE
1130108	1	184	-0.78757	0.00168634	FALSE	35	5.13272	0.00168634	FALSE	87	8.6194	0.00168634	FALSE	119	10.082	0.00168634	FALSE	7.41388	0.722085	0.00168634	FALSE	6.92315	0.342833	0.00168634	FALSE	4.02662	0.155825	0.00168634	FALSE	0.293266	-0.338234	0.00168634	FALSE	0.514225	-0.126495	0.00168634	FALSE	0.678297	-0.16431	0.00168634	FALSE
1130202	1	183	-1.50218	0.00168634	FALSE	30	1.18455	0.00168634	FALSE	71	-3.72891	0.00168634	FALSE	103	-1.47167	0.00168634	FALSE	5.70793	-0.562378	0.00168634	FALSE	5.47116	-0.461672	0.00168634	FALSE	3.40875	-0.175307	0.00168634	FALSE	0.350836	-0.284713	0.00168634	FALSE	0.613958	-0.0347124	0.00168634	FALSE	1.04106	0.158079	0.00168634	FALSE
1130403	1	183	-1.50218	0.00168634	FALSE	27	-1.18435	0.00168634	FALSE	76	0.12994	0.00168634	FALSE	112	5.02729	0.00168634	FALSE	4.9979	-1.09698	0.00168634	FALSE	5.57819	-0.402366	0.00168634	FALSE	3.58227	-0.0823139	0.00168634	FALSE	0.715515	0.0543123	0.00168634	FALSE	0.453633	-0.182258	0.00168634	FALSE	0.683306	-0.159859	0.00168634	FALSE
1130501	1	196	7.78779	0.00168634	FALSE	23	-4.34289	0.00168634	FALSE	69	-5.27245	0.00168634	FALSE	97	-5.80431	0.00168634	FALSE	7.10693	0.490979	0.00168634	FALSE	6.3998	0.0528637	0.00168634	FALSE	NA	NA	0.00168634	FALSE	0.521258	-0.12628	0.00168634	FALSE	0.538124	-0.104501	0.00168634	FALSE	NA	NA	0.00168634	FALSE
1130603	1	183	-1.50218	0.00168634	FALSE	30	1.18455	0.00168634	FALSE	77	0.901709	0.00168634	FALSE	104	-0.749563	0.00168634	FALSE	5.89317	-0.422902	0.00168634	FALSE	6.01385	-0.160985	0.00168634	FALSE	3.80868	0.0390256	0.00168634	FALSE	0.755667	0.09164	0.00168634	FALSE	0.737153	0.0786635	0.00168634	FALSE	1.22671	0.323073	0.00168634	FALSE
1140102	1	183	-1.06432	0.00168634	FALSE	30	1.38817	0.00168634	FALSE	93	12.6995	0.00168634	FALSE	140	27.0887	0.00168634	FALSE	8.29949	1.35448	0.00168634	FALSE	8.05335	0.932059	0.00168634	FALSE	5.13446	0.620611	0.00168634	FALSE	0.973634	0.267932	0.00168634	FALSE	0.564307	-0.0838896	0.00168634	FALSE	0.801354	-0.0161675	0.00168634	FALSE
1140104	1	182	-1.85406	0.00168634	FALSE	30	1.38817	0.00168634	FALSE	71	-5.67746	0.00168634	FALSE	81	-19.8649	0.00168634	FALSE	6.18374	-0.381505	0.00168634	FALSE	5.59633	-0.666988	0.00168634	FALSE	NA	NA	0.00168634	FALSE	0.800554	0.103164	0.00168634	FALSE	0.604965	-0.0454515	0.00168634	FALSE	NA	NA	0.00168634	FALSE
1140303	1	183	-1.24069	0.00168634	FALSE	35	5.43369	0.00168634	FALSE	91	10.7241	0.00168634	FALSE	134	20.916	0.00168634	FALSE	8.06782	1.14863	0.00168634	FALSE	7.54182	0.549492	0.00168634	FALSE	4.75551	0.417522	0.00168634	FALSE	0.329291	-0.328666	0.00168634	FALSE	0.514225	-0.131187	0.00168634	FALSE	0.942914	0.109639	0.00168634	FALSE
1140901	1	183	-1.60815	0.00168634	FALSE	33	4.7588	0.00168634	FALSE	91	11.9392	0.00168634	FALSE	109	3.27902	0.00168634	FALSE	6.25238	-0.0665658	0.00168634	FALSE	6.62895	0.119632	0.00168634	FALSE	3.90915	0.0580711	0.00168634	FALSE	0.220784	-0.443428	0.00168634	FALSE	0.0906687	-0.530871	0.00168634	FALSE	0	-0.74663	0.00168634	FALSE
1140903	1	194	7.07899	0.00168634	FALSE	22	-4.58218	0.00168634	FALSE	73	-3.09654	0.00168634	FALSE	110	4.07485	0.00168634	FALSE	6.13327	-0.164294	0.00168634	FALSE	6.67897	0.152181	0.00168634	FALSE	3.76792	-0.0314634	0.00168634	FALSE	0.703057	0.0156847	0.00168634	FALSE	0.667771	0.0147267	0.00168634	FALSE	0.903168	0.0869467	0.00168634	FALSE
1140904	1	183	-1.60815	0.00168634	FALSE	19	-7.12972	0.00168634	FALSE	70	-5.60249	0.00168634	FALSE	99	-4.67922	0.00168634	FALSE	5.11584	-0.9991	0.00168634	FALSE	6.11037	-0.217865	0.00168634	FALSE	3.16023	-0.416743	0.00168634	FALSE	1.33214	0.614557	0.00168634	FALSE	0.866048	0.202181	0.00168634	FALSE	0.916051	0.0988375	0.00168634	FALSE
1140905	1	183	-1.60815	0.00168634	FALSE	26	-1.18546	0.00168634	FALSE	68	-7.27313	0.00168634	FALSE	100	-3.8834	0.00168634	FALSE	5.50635	-0.678686	0.00168634	FALSE	5.76115	-0.445145	0.00168634	FALSE	3.56462	-0.160357	0.00168634	FALSE	0.646723	-0.0379439	0.00168634	FALSE	0.816433	0.155273	0.00168634	FALSE	1.14192	0.307306	0.00168634	FALSE
1141006	1	190	3.98365	0.00168634	FALSE	19	-7.5633	0.00168634	FALSE	58	-15.946	0.00168634	FALSE	67	-28.2403	0.00168634	FALSE	4.77785	-1.42233	0.00168634	FALSE	5.00937	-0.978807	0.00168634	FALSE	NA	NA	0.00168634	FALSE	0.461509	-0.216108	0.00168634	FALSE	0.857227	0.183327	0.00168634	FALSE	NA	NA	0.00168634	FALSE
1141014	1	182	-2.33427	0.00168634	FALSE	34	5.1744	0.00168634	FALSE	96	15.796	0.00168634	FALSE	113	8.36767	0.00168634	FALSE	7.9001	1.13949	0.00168634	FALSE	7.80701	0.841918	0.00168634	FALSE	4.50468	0.283097	0.00168634	FALSE	1.15259	0.441787	0.00168634	FALSE	0.708999	0.0431905	0.00168634	FALSE	0	-0.728338	0.00168634	FALSE
1150104	1	186	1.49003	0.00168634	FALSE	34	3.83319	0.00168634	FALSE	98	14.6139	0.00168634	FALSE	135	19.2328	0.00168634	FALSE	8.43066	1.32963	0.00168634	FALSE	7.87419	0.669261	0.00168634	FALSE	4.31647	0.103341	0.00168634	FALSE	0	-0.608703	0.00168634	FALSE	0	-0.5966	0.00168634	FALSE	0.837381	-0.0132833	0.00168634	FALSE
1150106	1	182	-1.66893	0.00168634	FALSE	26	-2.96025	0.00168634	FALSE	70	-8.77503	0.00168634	FALSE	86	-19.7626	0.00168634	FALSE	5.11584	-1.3902	0.00168634	FALSE	5.82348	-0.665356	0.00168634	FALSE	4.41481	0.165687	0.00168634	FALSE	0.646723	0.00696327	0.00168634	FALSE	0.672884	0.0395513	0.00168634	FALSE	0.498639	-0.325924	0.00168634	FALSE
1150603	1	182	-1.52719	0.00168634	FALSE	32	2.04634	0.00168634	FALSE	90	7.77214	0.00168634	FALSE	126	10.9033	0.00168634	FALSE	7.08257	0.20012	0.00168634	FALSE	6.75199	-0.051418	0.00168634	FALSE	3.97204	-0.0556163	0.00168634	FALSE	0.557316	-0.0904277	0.00168634	FALSE	0.425704	-0.203778	0.00168634	FALSE	1.0245	0.140922	0.00168634	FALSE
1150703	1	183	-0.619568	0.00168634	FALSE	27	-2.3468	0.00168634	FALSE	92	8.41638	0.00168634	FALSE	138	18.7489	0.00168634	FALSE	8.86821	1.52847	0.00168634	FALSE	8.81405	1.05374	0.00168634	FALSE	5.03802	0.494379	0.00168634	FALSE	1.03749	0.351129	0.00168634	FALSE	0.969727	0.295774	0.00168634	FALSE	0.801354	-0.0423314	0.00168634	FALSE
1150705	1	183	-0.619568	0.00168634	FALSE	35	4.44664	0.00168634	FALSE	95	10.9223	0.00168634	FALSE	136	17.1573	0.00168634	FALSE	7.22916	0.18362	0.00168634	FALSE	7.31607	0.0788433	0.00168634	FALSE	4.04648	-0.134258	0.00168634	FALSE	0.703057	0.0327564	0.00168634	FALSE	0.378964	-0.26274	0.00168634	FALSE	0.587686	-0.239536	0.00168634	FALSE
1150706	1	182	-1.40931	0.00168634	FALSE	32	1.8991	0.00168634	FALSE	83	0.898522	0.00168634	FALSE	104	-8.30912	0.00168634	FALSE	7.02005	0.012046	0.00168634	FALSE	7.46009	0.172569	0.00168634	FALSE	4.68711	0.271899	0.00168634	FALSE	0.851056	0.173649	0.00168634	FALSE	0.978894	0.30444	0.00168634	FALSE	0.666889	-0.166436	0.00168634	FALSE
1150801	1	182	-1.80613	0.00168634	FALSE	32	2.13483	0.00168634	FALSE	75	-4.42127	0.00168634	FALSE	103	-6.90823	0.00168634	FALSE	5.80246	-0.854635	0.00168634	FALSE	5.90331	-0.623748	0.00168634	FALSE	3.97204	-0.076888	0.00168634	FALSE	0.203977	-0.420199	0.00168634	FALSE	0.737153	0.0873711	0.00168634	FALSE	1.47856	0.537359	0.00168634	FALSE
1150807	1	188	2.93231	0.00168634	FALSE	28	-1.26189	0.00168634	FALSE	90	8.10849	0.00168634	FALSE	128	12.9874	0.00168634	FALSE	8.18953	1.10396	0.00168634	FALSE	7.91717	0.686889	0.00168634	FALSE	4.31021	0.137511	0.00168634	FALSE	0.703057	0.0549143	0.00168634	FALSE	0.464595	-0.170308	0.00168634	FALSE	1.10346	0.19116	0.00168634	FALSE
1151006	1	182	-1.52719	0.00168634	FALSE	35	4.41525	0.00168634	FALSE	86	4.68506	0.00168634	FALSE	123	8.73694	0.00168634	FALSE	7.25081	0.326788	0.00168634	FALSE	6.9607	0.0642231	0.00168634	FALSE	4.46571	0.208954	0.00168634	FALSE	0.436483	-0.20276	0.00168634	FALSE	0.624926	-0.0204353	0.00168634	FALSE	1.0245	0.140922	0.00168634	FALSE
1160404	1	182	-2.06116	0.00168634	FALSE	26	-2.26503	0.00168634	FALSE	65	-8.94935	0.00168634	FALSE	78	-18.0929	0.00168634	FALSE	5.34306	-0.86813	0.00168634	FALSE	5.13512	-0.674592	0.00168634	FALSE	3.16023	-0.234391	0.00168634	FALSE	0.989434	0.332216	0.00168634	FALSE	0.782565	0.140657	0.00168634	FALSE	0.255672	-0.470331	0.00168634	FALSE
1160701	1	186	0.291138	0.00168634	FALSE	31	1.37168	0.00168634	FALSE	82	3.45448	0.00168634	FALSE	116	9.00568	0.00168634	FALSE	6.92844	0.356275	0.00168634	FALSE	6.37225	0.0262409	0.00168634	FALSE	3.31395	-0.141631	0.00168634	FALSE	0.264342	-0.326654	0.00168634	FALSE	0.228148	-0.355819	0.00168634	FALSE	0.636288	-0.0925142	0.00168634	FALSE
1160703	1	182	-2.86782	0.00168634	FALSE	35	4.76841	0.00168634	FALSE	81	2.61916	0.00168634	FALSE	96	-6.91081	0.00168634	FALSE	5.86565	-0.515744	0.00168634	FALSE	5.70767	-0.406273	0.00168634	FALSE	3.16023	-0.239093	0.00168634	FALSE	0.203977	-0.38412	0.00168634	FALSE	0.306192	-0.282036	0.00168634	FALSE	0	-0.679775	0.00168634	FALSE
1160704	1	196	8.18854	0.00168634	FALSE	29	-0.326677	0.00168634	FALSE	86	6.79575	0.00168634	FALSE	118	10.5973	0.00168634	FALSE	6.66809	0.142659	0.00168634	FALSE	6.79725	0.302834	0.00168634	FALSE	3.80868	0.172026	0.00168634	FALSE	0.329291	-0.264824	0.00168634	FALSE	0.355514	-0.235406	0.00168634	FALSE	0.317635	-0.386614	0.00168634	FALSE
1160805	1	183	-1.34655	0.00168634	FALSE	30	0.893512	0.00168634	FALSE	83	4.9425	0.00168634	FALSE	90	-9.42759	0.00168634	FALSE	7.48925	0.747806	0.00168634	FALSE	7.47869	0.623909	0.00168634	FALSE	NA	NA	0.00168634	FALSE	0	-0.587618	0.00168634	FALSE	0.219403	-0.377616	0.00168634	FALSE	NA	NA	0.00168634	FALSE
1160908	1	183	-1.34655	0.00168634	FALSE	31	1.68315	0.00168634	FALSE	76	-0.459881	0.00168634	FALSE	112	6.45874	0.00168634	FALSE	6.02424	-0.355247	0.00168634	FALSE	5.7722	-0.321607	0.00168634	FALSE	3.41334	-0.0987402	0.00168634	FALSE	0.240609	-0.363935	0.00168634	FALSE	0.608613	-0.0194293	0.00168634	FALSE	0.684602	-0.0891373	0.00168634	FALSE
1180303	1	184	-1.17325	0.00168634	FALSE	25	-1.81742	0.00168634	FALSE	66	-6.50029	0.00168634	FALSE	91	-6.89805	0.00168634	FALSE	6.50561	0.17096	0.00168634	FALSE	5.73726	-0.291644	0.00168634	FALSE	3.16023	-0.319361	0.00168634	FALSE	0.851056	0.178496	0.00168634	FALSE	0.767381	0.107701	0.00168634	FALSE	1.16949	0.295912	0.00168634	FALSE
1180304	1	188	1.98571	0.00168634	FALSE	26	-0.968236	0.00168634	FALSE	76	1.85289	0.00168634	FALSE	89	-8.4897	0.00168634	FALSE	6.03925	-0.21169	0.00168634	FALSE	6.24544	0.0390854	0.00168634	FALSE	3.97511	0.197273	0.00168634	FALSE	0.553065	-0.105185	0.00168634	FALSE	0.583194	-0.0664308	0.00168634	FALSE	0.740389	-0.100127	0.00168634	FALSE
1180503	1	184	-0.984347	0.00168634	FALSE	23	-3.46458	0.00168634	FALSE	63	-8.67464	0.00168634	FALSE	75	-19.2382	0.00168634	FALSE	5.17537	-0.848051	0.00168634	FALSE	5.71956	-0.29564	0.00168634	FALSE	3.16023	-0.288845	0.00168634	FALSE	0.683225	0.0200044	0.00168634	FALSE	0.709927	0.0530615	0.00168634	FALSE	0.801354	-0.0349695	0.00168634	FALSE
1180607	1	196	7.59101	0.00168634	FALSE	18	-7.41275	0.00168634	FALSE	73	-0.956944	0.00168634	FALSE	111	6.75766	0.00168634	FALSE	4.77785	-1.14735	0.00168634	FALSE	6.57466	0.178144	0.00168634	FALSE	4.24559	0.292832	0.00168634	FALSE	0.403644	-0.23991	0.00168634	FALSE	0.234375	-0.384585	0.00168634	FALSE	0.880842	0.0356727	0.00168634	FALSE
1180702	1	182	-2.16994	0.00168634	FALSE	29	1.05194	0.00168634	FALSE	73	-1.1413	0.00168634	FALSE	107	2.39326	0.00168634	FALSE	6.00153	-0.26737	0.00168634	FALSE	5.7548	-0.319595	0.00168634	FALSE	3.70007	-0.0391782	0.00168634	FALSE	0.577276	-0.0801949	0.00168634	FALSE	0.593109	-0.0573256	0.00168634	FALSE	0.28331	-0.503886	0.00168634	FALSE
1180703	1	186	0.989024	0.00168634	FALSE	33	4.44866	0.00168634	FALSE	88	11.3885	0.00168634	FALSE	126	17.5139	0.00168634	FALSE	7.33451	0.826342	0.00168634	FALSE	7.06894	0.535659	0.00168634	FALSE	3.80868	0.0296813	0.00168634	FALSE	0	-0.629748	0.00168634	FALSE	0.344838	-0.292043	0.00168634	FALSE	0.801354	-0.025758	0.00168634	FALSE
1180704	1	183	-1.3802	0.00168634	FALSE	28	0.202755	0.00168634	FALSE	66	-6.98853	0.00168634	FALSE	99	-3.97333	0.00168634	FALSE	5.44235	-0.72618	0.00168634	FALSE	5.48922	-0.492441	0.00168634	FALSE	3.90915	0.0933763	0.00168634	FALSE	0.755667	0.0896298	0.00168634	FALSE	0.838094	0.174286	0.00168634	FALSE	1.10633	0.255723	0.00168634	FALSE
1180707	1	182	-2.16994	0.00168634	FALSE	26	-1.49561	0.00168634	FALSE	72	-1.97662	0.00168634	FALSE	107	2.39326	0.00168634	FALSE	6.8174	0.402055	0.00168634	FALSE	6.62895	0.24931	0.00168634	FALSE	3.97204	0.133253	0.00168634	FALSE	1.30516	0.61274	0.00168634	FALSE	0.892975	0.226171	0.00168634	FALSE	0.829104	-0.000145931	0.00168634	FALSE
1181008	1	188	1.87411	0.00168634	FALSE	26	-1.09568	0.00168634	FALSE	71	-2.50048	0.00168634	FALSE	88	-9.85079	0.00168634	FALSE	5.68018	-0.467965	0.00168634	FALSE	5.48922	-0.423266	0.00168634	FALSE	3.16023	-0.288845	0.00168634	FALSE	0.375395	-0.266172	0.00168634	FALSE	0.533171	-0.109605	0.00168634	FALSE	0.498639	-0.303995	0.00168634	FALSE
1190202	1	184	-0.671124	0.00168634	FALSE	28	0.839904	0.00168634	FALSE	85	8.88277	0.00168634	FALSE	130	22.2196	0.00168634	FALSE	6.32809	-0.00105952	0.00168634	FALSE	7.45442	0.611013	0.00168634	FALSE	4.64675	0.436491	0.00168634	FALSE	0.489571	-0.195098	0.00168634	FALSE	0.501484	-0.170039	0.00168634	FALSE	0.714957	-0.122368	0.00168634	FALSE
1190301	1	182	-2.19231	0.00168634	FALSE	20	-5.22956	0.00168634	FALSE	54	-14.5101	0.00168634	FALSE	66	-22.9055	0.00168634	FALSE	6.25238	0.0140451	0.00168634	FALSE	5.82348	-0.242356	0.00168634	FALSE	3.97204	0.133814	0.00168634	FALSE	1.29277	0.546765	0.00168634	FALSE	1.09262	0.370524	0.00168634	FALSE	0.977222	0.110861	0.00168634	FALSE
1190305	1	186	0.966654	0.00168634	FALSE	22	-3.5312	0.00168634	FALSE	63	-6.99228	0.00168634	FALSE	80	-11.764	0.00168634	FALSE	5.16814	-0.87558	0.00168634	FALSE	5.67606	-0.338301	0.00168634	FALSE	3.16023	-0.380877	0.00168634	FALSE	0.935197	0.206361	0.00168634	FALSE	0.838094	0.129896	0.00168634	FALSE	0.852693	-0.00407342	0.00168634	FALSE
1190503	1	187	1.34479	0.00168634	FALSE	31	4.00014	0.00168634	FALSE	84	8.71867	0.00168634	FALSE	131	23.4256	0.00168634	FALSE	6.86453	0.502465	0.00168634	FALSE	7.13901	0.505439	0.00168634	FALSE	5.24147	0.812526	0.00168634	FALSE	0.475127	-0.227008	0.00168634	FALSE	1.31642	0.57634	0.00168634	FALSE	0.890631	0.0385283	0.00168634	FALSE
1190507	1	187	1.34479	0.00168634	FALSE	13	-11.2851	0.00168634	FALSE	64	-7.98768	0.00168634	FALSE	95	-5.22406	0.00168634	FALSE	4.77785	-1.20966	0.00168634	FALSE	5.64718	-0.465455	0.00168634	FALSE	3.37556	-0.370467	0.00168634	FALSE	1.54158	0.788228	0.00168634	FALSE	0.849959	0.135347	0.00168634	FALSE	0.709483	-0.128662	0.00168634	FALSE
1190804	1	192	5.04578	0.00168634	FALSE	20	-5.47717	0.00168634	FALSE	72	-1.15024	0.00168634	FALSE	87	-8.83097	0.00168634	FALSE	5.41439	-0.689007	0.00168634	FALSE	5.92467	-0.236575	0.00168634	FALSE	NA	NA	0.00168634	FALSE	1.17323	0.440473	0.00168634	FALSE	0.612979	-0.0674308	0.00168634	FALSE	1.43361	0.51631	0.00168634	FALSE
1190902	1	183	-1.19676	0.00168634	FALSE	40	10.4186	0.00168634	FALSE	87	10.8112	0.00168634	FALSE	94	-3.32115	0.00168634	FALSE	8.69105	1.8685	0.00168634	FALSE	6.82154	0.320471	0.00168634	FALSE	NA	NA	0.00168634	FALSE	0	-0.647282	0.00168634	FALSE	0.178365	-0.471209	0.00168634	FALSE	NA	NA	0.00168634	FALSE
1190903	1	182	-1.9865	0.00168634	FALSE	26	-1.46994	0.00168634	FALSE	68	-5.0598	0.00168634	FALSE	92	-4.9128	0.00168634	FALSE	5.0759	-1.09775	0.00168634	FALSE	5.70767	-0.404445	0.00168634	FALSE	3.16023	-0.360177	0.00168634	FALSE	0.547843	-0.125748	0.00168634	FALSE	0.828337	0.143281	0.00168634	FALSE	0.28331	-0.505977	0.00168634	FALSE
1191004	1	183	-1.38574	0.00168634	FALSE	22	-3.8979	0.00168634	FALSE	53	-15.8139	0.00168634	FALSE	62	-26.8836	0.00168634	FALSE	5.62938	-0.527141	0.00168634	FALSE	5.98532	-0.202971	0.00168634	FALSE	NA	NA	0.00168634	FALSE	1.00991	0.288638	0.00168634	FALSE	0.883485	0.181513	0.00168634	FALSE	NA	NA	0.00168634	FALSE
1200102	1	182	-1.91348	0.00168634	FALSE	33	4.04092	0.00168634	FALSE	86	7.10539	0.00168634	FALSE	110	1.59244	0.00168634	FALSE	7.52554	0.777554	0.00168634	FALSE	7.29905	0.348901	0.00168634	FALSE	4.79834	0.503615	0.00168634	FALSE	0.403644	-0.27403	0.00168634	FALSE	0.550911	-0.126501	0.00168634	FALSE	1.46104	0.529445	0.00168634	FALSE
1200105	1	184	-0.333998	0.00168634	FALSE	26	-1.90334	0.00168634	FALSE	75	-2.0831	0.00168634	FALSE	112	3.18409	0.00168634	FALSE	6.18374	-0.323404	0.00168634	FALSE	6.48957	-0.177918	0.00168634	FALSE	3.51955	-0.307138	0.00168634	FALSE	1.11336	0.401599	0.00168634	FALSE	0.779681	0.0897811	0.00168634	FALSE	0.737713	-0.138152	0.00168634	FALSE
1200205	1	196	8.05933	0.00168634	FALSE	19	-7.14743	0.00168634	FALSE	73	-3.08609	0.00168634	FALSE	100	-5.33368	0.00168634	FALSE	5.23958	-0.970249	0.00168634	FALSE	6.88663	0.093941	0.00168634	FALSE	4.3613	0.221881	0.00168634	FALSE	0.220784	-0.43461	0.00168634	FALSE	0.447761	-0.219044	0.00168634	FALSE	1.32343	0.402018	0.00168634	FALSE
1200302	1	184	-0.516025	0.00168634	FALSE	22	-4.77852	0.00168634	FALSE	59	-13.8909	0.00168634	FALSE	92	-11.1105	0.00168634	FALSE	5.16814	-1.02404	0.00168634	FALSE	5.40641	-0.726206	0.00168634	FALSE	3.80868	-0.0742795	0.00168634	FALSE	1.5561	0.806771	0.00168634	FALSE	0.990681	0.280602	0.00168634	FALSE	1.00145	0.115879	0.00168634	FALSE
1200402	1	182	-1.94525	0.00168634	FALSE	38	7.85563	0.00168634	FALSE	77	0.000989959	0.00168634	FALSE	101	-4.61157	0.00168634	FALSE	8.56513	1.53366	0.00168634	FALSE	7.81609	0.608927	0.00168634	FALSE	NA	NA	0.00168634	FALSE	0.851056	0.151326	0.00168634	FALSE	1.36641	0.626378	0.00168634	FALSE	NA	NA	0.00168634	FALSE
1200504	1	183	-1.23064	0.00168634	FALSE	35	5.48672	0.00168634	FALSE	93	12.3493	0.00168634	FALSE	133	18.4958	0.00168634	FALSE	7.9117	1.04167	0.00168634	FALSE	7.8118	0.60655	0.00168634	FALSE	4.46571	0.277841	0.00168634	FALSE	0.521258	-0.155273	0.00168634	FALSE	0.679383	-0.00588344	0.00168634	FALSE	0.696152	-0.155447	0.00168634	FALSE
1200604	1	182	-1.63431	0.00168634	FALSE	31	2.51183	0.00168634	FALSE	78	1.11196	0.00168634	FALSE	105	-1.82699	0.00168634	FALSE	6.90475	0.318244	0.00168634	FALSE	7.35974	0.313678	0.00168634	FALSE	NA	NA	0.00168634	FALSE	0.735047	0.0478955	0.00168634	FALSE	1.33424	0.591407	0.00168634	FALSE	NA	NA	0.00168634	FALSE
1200605	1	182	-1.63431	0.00168634	FALSE	38	8.4561	0.00168634	FALSE	89	10.3005	0.00168634	FALSE	121	10.9062	0.00168634	FALSE	8.36711	1.51812	0.00168634	FALSE	7.31607	0.285258	0.00168634	FALSE	NA	NA	0.00168634	FALSE	0.735047	0.0478955	0.00168634	FALSE	0.922308	0.201965	0.00168634	FALSE	NA	NA	0.00168634	FALSE
1200606	1	182	-1.63431	0.00168634	FALSE	15	-11.0751	0.00168634	FALSE	59	-14.7591	0.00168634	FALSE	95	-9.78523	0.00168634	FALSE	4.15254	-1.93995	0.00168634	FALSE	NA	NA	0.00168634	FALSE	NA	NA	0.00168634	FALSE	0.436483	-0.23633	0.00168634	FALSE	NA	NA	0.00168634	FALSE	NA	NA	0.00168634	FALSE
1200707	1	182	-1.94525	0.00168634	FALSE	32	3.11782	0.00168634	FALSE	87	7.71868	0.00168634	FALSE	126	13.4411	0.00168634	FALSE	7.08257	0.417396	0.00168634	FALSE	6.82875	0.0618738	0.00168634	FALSE	3.73199	-0.11538	0.00168634	FALSE	0.375395	-0.290876	0.00168634	FALSE	0.436457	-0.229447	0.00168634	FALSE	0.63996	-0.205385	0.00168634	FALSE
1200804	1	187	1.62781	0.00168634	FALSE	24	-3.19925	0.00168634	FALSE	82	3.85984	0.00168634	FALSE	123	11.2748	0.00168634	FALSE	5.50635	-0.769393	0.00168634	FALSE	6.66947	-0.0263769	0.00168634	FALSE	4.3613	0.221881	0.00168634	FALSE	0.851056	0.151326	0.00168634	FALSE	0.564307	-0.111787	0.00168634	FALSE	1.04449	0.154126	0.00168634	FALSE
1200901	1	188	2.34243	0.00168634	FALSE	19	-7.14743	0.00168634	FALSE	75	-1.54255	0.00168634	FALSE	115	5.49792	0.00168634	FALSE	6.50561	-0.0170184	0.00168634	FALSE	7.1049	0.214881	0.00168634	FALSE	4.59008	0.344493	0.00168634	FALSE	1.2397	0.512627	0.00168634	FALSE	0.777587	0.0844926	0.00168634	FALSE	0.72806	-0.12709	0.00168634	FALSE
1201002	1	183	-1.23064	0.00168634	FALSE	23	-3.98889	0.00168634	FALSE	74	-2.31432	0.00168634	FALSE	104	-2.44525	0.00168634	FALSE	5.0759	-1.09349	0.00168634	FALSE	5.66615	-0.582291	0.00168634	FALSE	3.51955	-0.229233	0.00168634	FALSE	1.00991	0.299005	0.00168634	FALSE	0.590372	-0.0877995	0.00168634	FALSE	0.755737	-0.102493	0.00168634	FALSE
1206402	1	187	1.62781	0.00168634	FALSE	34	4.69709	0.00168634	FALSE	87	7.71868	0.00168634	FALSE	102	-3.88947	0.00168634	FALSE	6.96977	0.33246	0.00168634	FALSE	6.51448	-0.112252	0.00168634	FALSE	3.62263	-0.17399	0.00168634	FALSE	0.264342	-0.394116	0.00168634	FALSE	0.378964	-0.282356	0.00168634	FALSE	0.72806	-0.12709	0.00168634	FALSE
1210102	1	187	1.33189	0.00168634	FALSE	19	-5.4117	0.00168634	FALSE	63	-6.59802	0.00168634	FALSE	95	-4.01032	0.00168634	FALSE	5.62938	-0.476535	0.00168634	FALSE	5.64718	-0.349018	0.00168634	FALSE	3.30057	-0.18729	0.00168634	FALSE	1.29277	0.542021	0.00168634	FALSE	0.828337	0.145326	0.00168634	FALSE	0.928076	0.0554413	0.00168634	FALSE
1210103	1	193	6.07033	0.00168634	FALSE	22	-2.86416	0.00168634	FALSE	64	-5.76271	0.00168634	FALSE	88	-9.58109	0.00168634	FALSE	5.50635	-0.57748	0.00168634	FALSE	5.8587	-0.211363	0.00168634	FALSE	3.51955	-0.0484583	0.00168634	FALSE	0.403644	-0.30441	0.00168634	FALSE	0.699626	0.0236421	0.00168634	FALSE	1.3141	0.411719	0.00168634	FALSE
1210106	1	182	-2.61681	0.00168634	FALSE	11	-12.2051	0.00168634	FALSE	51	-16.6218	0.00168634	FALSE	79	-16.7435	0.00168634	FALSE	4.77785	-1.17521	0.00168634	FALSE	NA	NA	0.00168634	FALSE	NA	NA	0.00168634	FALSE	1.2397	0.491493	0.00168634	FALSE	NA	NA	0.00168634	FALSE	NA	NA	0.00168634	FALSE
1210401	1	183	-1.16256	0.00168634	FALSE	33	4.39724	0.00168634	FALSE	78	2.74872	0.00168634	FALSE	111	4.13237	0.00168634	FALSE	7.49841	0.810613	0.00168634	FALSE	6.66947	0.162043	0.00168634	FALSE	3.90915	0.11894	0.00168634	FALSE	0.646723	-0.0510046	0.00168634	FALSE	0.686004	0.0123391	0.00168634	FALSE	1.00145	0.129098	0.00168634	FALSE
1210406	1	184	-0.372824	0.00168634	FALSE	31	2.69888	0.00168634	FALSE	83	6.9253	0.00168634	FALSE	119	10.499	0.00168634	FALSE	6.15176	-0.294319	0.00168634	FALSE	6.66799	0.161079	0.00168634	FALSE	3.84823	0.0803217	0.00168634	FALSE	0.557316	-0.136118	0.00168634	FALSE	0.777587	0.0989223	0.00168634	FALSE	1.06102	0.184078	0.00168634	FALSE
1210502	1	184	-0.372824	0.00168634	FALSE	28	0.652138	0.00168634	FALSE	69	-3.70614	0.00168634	FALSE	102	-1.68068	0.00168634	FALSE	6.06403	-0.326908	0.00168634	FALSE	5.70767	-0.358504	0.00168634	FALSE	3.16023	-0.248262	0.00168634	FALSE	0.646723	-0.0673156	0.00168634	FALSE	0.694115	0.0184625	0.00168634	FALSE	0.658969	-0.140663	0.00168634	FALSE
1210503	1	183	-1.16256	0.00168634	FALSE	27	-0.197042	0.00168634	FALSE	74	0.470445	0.00168634	FALSE	108	3.09426	0.00168634	FALSE	6.95512	0.404236	0.00168634	FALSE	6.37828	0.0779331	0.00168634	FALSE	3.33016	-0.140526	0.00168634	FALSE	1.30516	0.559506	0.00168634	FALSE	0.832615	0.149402	0.00168634	FALSE	0	-0.748857	0.00168634	FALSE
1210801	1	183	-1.29977	0.00168634	FALSE	36	6.94478	0.00168634	FALSE	92	14.0888	0.00168634	FALSE	133	20.7634	0.00168634	FALSE	8.51917	1.56233	0.00168634	FALSE	7.50162	0.666212	0.00168634	FALSE	4.31021	0.374715	0.00168634	FALSE	0.735047	0.0311512	0.00168634	FALSE	0.280246	-0.357605	0.00168634	FALSE	0.801354	-0.0440208	0.00168634	FALSE
1210803	1	186	1.06945	0.00168634	FALSE	28	0.15134	0.00168634	FALSE	75	-0.111571	0.00168634	FALSE	110	2.45945	0.00168634	FALSE	6.50561	-0.0898048	0.00168634	FALSE	6.27992	-0.12888	0.00168634	FALSE	3.42951	-0.183649	0.00168634	FALSE	0.557316	-0.138045	0.00168634	FALSE	0.624926	-0.0317406	0.00168634	FALSE	0.910856	0.0570437	0.00168634	FALSE
1211003	1	184	-0.304223	0.00168634	FALSE	24	-2.18814	0.00168634	FALSE	62	-8.8447	0.00168634	FALSE	84	-14.7911	0.00168634	FALSE	6.25238	-0.101358	0.00168634	FALSE	5.63632	-0.359783	0.00168634	FALSE	NA	NA	0.00168634	FALSE	0.577276	-0.130485	0.00168634	FALSE	0.804272	0.121793	0.00168634	FALSE	NA	NA	0.00168634	FALSE
1211004	1	182	-1.8837	0.00168634	FALSE	21	-4.73568	0.00168634	FALSE	69	-2.99748	0.00168634	FALSE	108	4.3087	0.00168634	FALSE	5.62938	-0.612533	0.00168634	FALSE	5.91344	-0.179432	0.00168634	FALSE	3.51955	-0.0774304	0.00168634	FALSE	1.2397	0.500124	0.00168634	FALSE	0.755664	0.0758389	0.00168634	FALSE	0.737713	-0.0984629	0.00168634	FALSE
1220102	1	182	-1.40043	0.00168634	FALSE	28	-1.45463	0.00168634	FALSE	57	-15.3052	0.00168634	FALSE	63	-30.6209	0.00168634	FALSE	7.54688	0.452482	0.00168634	FALSE	6.72306	0.0788031	0.00168634	FALSE	NA	NA	0.00168634	FALSE	0.851056	0.168249	0.00168634	FALSE	0.961986	0.275434	0.00168634	FALSE	NA	NA	0.00168634	FALSE
1220104	1	182	-1.40043	0.00168634	FALSE	31	1.09292	0.00168634	FALSE	83	6.41303	0.00168634	FALSE	115	10.762	0.00168634	FALSE	8.43066	1.17763	0.00168634	FALSE	7.03287	0.280432	0.00168634	FALSE	3.97204	0.188526	0.00168634	FALSE	1.15259	0.455303	0.00168634	FALSE	0.650231	-0.0193022	0.00168634	FALSE	1.14192	0.241198	0.00168634	FALSE
1220105	1	182	-1.40043	0.00168634	FALSE	27	-2.30381	0.00168634	FALSE	57	-15.3052	0.00168634	FALSE	86	-12.3169	0.00168634	FALSE	6.35117	-0.528604	0.00168634	FALSE	6.03042	-0.371972	0.00168634	FALSE	3.37556	-0.189648	0.00168634	FALSE	0.688078	0.0130978	0.00168634	FALSE	1.11328	0.418465	0.00168634	FALSE	0.955832	0.069445	0.00168634	FALSE
1220108	1	184	0.179052	0.00168634	FALSE	33	2.79128	0.00168634	FALSE	90	12.2603	0.00168634	FALSE	120	14.7411	0.00168634	FALSE	7.02005	0.0202165	0.00168634	FALSE	6.84938	0.161013	0.00168634	FALSE	3.45405	-0.139881	0.00168634	FALSE	0.264342	-0.390289	0.00168634	FALSE	0.263088	-0.385311	0.00168634	FALSE	0.750981	-0.119621	0.00168634	FALSE
1220204	1	183	-0.935224	0.00168634	FALSE	36	4.97327	0.00168634	FALSE	85	6.56055	0.00168634	FALSE	124	14.649	0.00168634	FALSE	7.48925	0.464207	0.00168634	FALSE	7.06757	0.280013	0.00168634	FALSE	3.97204	0.13755	0.00168634	FALSE	0.293266	-0.348472	0.00168634	FALSE	0.550911	-0.102507	0.00168634	FALSE	0.801354	-0.0633308	0.00168634	FALSE
1220401	1	189	3.35245	0.00168634	FALSE	30	0.235463	0.00168634	FALSE	81	3.47347	0.00168634	FALSE	107	2.37322	0.00168634	FALSE	7.68518	0.611723	0.00168634	FALSE	6.81982	0.142741	0.00168634	FALSE	4.08907	0.200271	0.00168634	FALSE	0.577276	-0.0844406	0.00168634	FALSE	0.228148	-0.399543	0.00168634	FALSE	0.550825	-0.285978	0.00168634	FALSE
1220504	1	187	1.75617	0.00168634	FALSE	32	1.80711	0.00168634	FALSE	76	-0.299077	0.00168634	FALSE	82	-15.9019	0.00168634	FALSE	7.08257	0.221252	0.00168634	FALSE	5.84662	-0.333469	0.00168634	FALSE	NA	NA	0.00168634	FALSE	0.521258	-0.138503	0.00168634	FALSE	0.719366	0.0526786	0.00168634	FALSE	NA	NA	0.00168634	FALSE
1220506	1	187	1.75617	0.00168634	FALSE	30	0.108745	0.00168634	FALSE	75	-1.1344	0.00168634	FALSE	105	2.40202	0.00168634	FALSE	5.87695	-0.767967	0.00168634	FALSE	5.70767	-0.423899	0.00168634	FALSE	3.16023	-0.297522	0.00168634	FALSE	0.755667	0.0846495	0.00168634	FALSE	0.657387	-0.00591755	0.00168634	FALSE	0.982714	0.0978457	0.00168634	FALSE
1220806	1	183	-0.785384	0.00168634	FALSE	35	4.02078	0.00168634	FALSE	79	1.3801	0.00168634	FALSE	114	6.25849	0.00168634	FALSE	8.78768	1.46741	0.00168634	FALSE	7.36302	0.464588	0.00168634	FALSE	3.97204	0.159667	0.00168634	FALSE	0.950843	0.268045	0.00168634	FALSE	1.33449	0.626665	0.00168634	FALSE	0.942914	0.0679471	0.00168634	FALSE
1220809	1	182	-1.57512	0.00168634	FALSE	33	2.32242	0.00168634	FALSE	86	7.22732	0.00168634	FALSE	122	12.6251	0.00168634	FALSE	6.62081	-0.310524	0.00168634	FALSE	6.43339	-0.140426	0.00168634	FALSE	3.4947	-0.142971	0.00168634	FALSE	0.436483	-0.221614	0.00168634	FALSE	0.351166	-0.302981	0.00168634	FALSE	0.709483	-0.147498	0.00168634	FALSE
1221004	1	182	-1.50652	0.00168634	FALSE	28	-1.58962	0.00168634	FALSE	69	-6.44158	0.00168634	FALSE	91	-9.27927	0.00168634	FALSE	6.35117	-0.440798	0.00168634	FALSE	NA	NA	0.00168634	FALSE	NA	NA	0.00168634	FALSE	0.891168	0.211695	0.00168634	FALSE	NA	NA	0.00168634	FALSE	NA	NA	0.00168634	FALSE
1221007	1	182	-1.50652	0.00168634	FALSE	34	3.50547	0.00168634	FALSE	87	8.59414	0.00168634	FALSE	104	1.06645	0.00168634	FALSE	7.60035	0.584156	0.00168634	FALSE	6.912	0.193818	0.00168634	FALSE	3.62263	-0.0497094	0.00168634	FALSE	0.475127	-0.184368	0.00168634	FALSE	0.489351	-0.15916	0.00168634	FALSE	1.46104	0.522942	0.00168634	FALSE
1230102	1	182	-2.73149	0.00168634	FALSE	23	-3.84884	0.00168634	FALSE	69	-5.4196	0.00168634	FALSE	100	-3.89037	0.00168634	FALSE	5.68018	-0.699652	0.00168634	FALSE	5.63178	-0.430636	0.00168634	FALSE	3.16023	-0.211606	0.00168634	FALSE	0.964962	0.259626	0.00168634	FALSE	0.72106	0.0455866	0.00168634	FALSE	0.852693	0.0477474	0.00168634	FALSE
1230106	1	191	4.37617	0.00168634	FALSE	18	-8.09474	0.00168634	FALSE	65	-8.76087	0.00168634	FALSE	103	-1.50289	0.00168634	FALSE	5.23958	-1.06116	0.00168634	FALSE	5.70767	-0.381242	0.00168634	FALSE	3.39097	-0.0653177	0.00168634	FALSE	0.89822	0.196089	0.00168634	FALSE	0.699626	0.0253232	0.00168634	FALSE	0.737713	-0.058373	0.00168634	FALSE
1230304	1	182	-2.31519	0.00168634	FALSE	37	6.63842	0.00168634	FALSE	91	10.8928	0.00168634	FALSE	122	11.8568	0.00168634	FALSE	8.1039	1.03785	0.00168634	FALSE	7.55639	0.579069	0.00168634	FALSE	4.46571	0.477934	0.00168634	FALSE	1.00991	0.306009	0.00168634	FALSE	0.690488	0.0181246	0.00168634	FALSE	1.03341	0.206184	0.00168634	FALSE
1230506	1	182	-2.31519	0.00168634	FALSE	34	4.26952	0.00168634	FALSE	84	5.49044	0.00168634	FALSE	102	-2.58537	0.00168634	FALSE	7.41388	0.518309	0.00168634	FALSE	6.77945	0.148589	0.00168634	FALSE	1.76874	-0.967445	0.00168634	FALSE	0.475127	-0.191154	0.00168634	FALSE	0.692132	0.0196379	0.00168634	FALSE	0	-0.712214	0.00168634	FALSE
1230601	1	200	10.5478	0.00168634	FALSE	16	-9.9439	0.00168634	FALSE	65	-9.17318	0.00168634	FALSE	103	-1.86326	0.00168634	FALSE	6.06403	-0.498033	0.00168634	FALSE	6.86394	0.195399	0.00168634	FALSE	4.08907	0.276084	0.00168634	FALSE	0.950843	0.251098	0.00168634	FALSE	0.572253	-0.0906858	0.00168634	FALSE	0.768242	-0.0294705	0.00168634	FALSE
1230901	1	183	-1.34473	0.00168634	FALSE	29	-0.710398	0.00168634	FALSE	70	-7.26001	0.00168634	FALSE	102	-3.79835	0.00168634	FALSE	7.02005	0.0345722	0.00168634	FALSE	4.68163	-1.1961	0.00168634	FALSE	3.70007	0.104401	0.00168634	FALSE	1.1643	0.472031	0.00168634	FALSE	0.76791	0.0843123	0.00168634	FALSE	0.696152	-0.0672093	0.00168634	FALSE
1230905	1	183	-1.34473	0.00168634	FALSE	35	4.38468	0.00168634	FALSE	92	11.117	0.00168634	FALSE	101	-4.59418	0.00168634	FALSE	8.03533	0.86761	0.00168634	FALSE	7.07011	0.358341	0.00168634	FALSE	3.16023	-0.237859	0.00168634	FALSE	0.329291	-0.322878	0.00168634	FALSE	0.190227	-0.461835	0.00168634	FALSE	0	-0.709721	0.00168634	FALSE
1230909	1	183	-1.34473	0.00168634	FALSE	42	10.3289	0.00168634	FALSE	96	14.4583	0.00168634	FALSE	129	17.6889	0.00168634	FALSE	8.69105	1.40563	0.00168634	FALSE	7.85385	0.868408	0.00168634	FALSE	NA	NA	0.00168634	FALSE	0	-0.636356	0.00168634	FALSE	1.36878	0.652384	0.00168634	FALSE	NA	NA	0.00168634	FALSE
1240102	1	182	-1.20413	0.00168634	FALSE	28	-0.309771	0.00168634	FALSE	73	-3.78449	0.00168634	FALSE	108	-1.38788	0.00168634	FALSE	5.62938	-0.760155	0.00168634	FALSE	5.82348	-0.481439	0.00168634	FALSE	3.90915	0.00866447	0.00168634	FALSE	0.800554	0.0968944	0.00168634	FALSE	0.676583	0.00891358	0.00168634	FALSE	0.910856	0.0224927	0.00168634	FALSE
1240202	1	184	0.441589	0.00168634	FALSE	34	5.0323	0.00168634	FALSE	89	9.03241	0.00168634	FALSE	129	13.7999	0.00168634	FALSE	7.65397	0.832038	0.00168634	FALSE	7.28757	0.270526	0.00168634	FALSE	4.18786	0.140059	0.00168634	FALSE	0.293266	-0.388258	0.00168634	FALSE	0.411503	-0.228674	0.00168634	FALSE	0.837381	-0.0601929	0.00168634	FALSE
1240206	1	182	-1.13789	0.00168634	FALSE	12	-13.6497	0.00168634	FALSE	59	-16.0271	0.00168634	FALSE	98	-10.8707	0.00168634	FALSE	4.77785	-1.52783	0.00168634	FALSE	NA	NA	0.00168634	FALSE	NA	NA	0.00168634	FALSE	1.36249	0.629617	0.00168634	FALSE	NA	NA	0.00168634	FALSE	NA	NA	0.00168634	FALSE
1240209	1	182	-1.13789	0.00168634	FALSE	34	5.0323	0.00168634	FALSE	90	9.86772	0.00168634	FALSE	125	10.6166	0.00168634	FALSE	7.49841	0.704402	0.00168634	FALSE	7.48432	0.39857	0.00168634	FALSE	4.15025	0.116215	0.00168634	FALSE	0.646723	-0.0517752	0.00168634	FALSE	0.400058	-0.239494	0.00168634	FALSE	1.41045	0.468719	0.00168634	FALSE
1240305	1	184	0.342745	0.00168634	FALSE	23	-4.3128	0.00168634	FALSE	91	9.45184	0.00168634	FALSE	136	17.3696	0.00168634	FALSE	7.41388	0.567697	0.00168634	FALSE	8.06366	0.68701	0.00168634	FALSE	5.13446	0.593817	0.00168634	FALSE	1.2397	0.505603	0.00168634	FALSE	0.838094	0.157515	0.00168634	FALSE	0.942914	0.0538334	0.00168634	FALSE
1240309	1	182	-1.23674	0.00168634	FALSE	29	0.782285	0.00168634	FALSE	90	8.61652	0.00168634	FALSE	134	15.7779	0.00168634	FALSE	6.95512	0.191285	0.00168634	FALSE	7.76027	0.489558	0.00168634	FALSE	4.92716	0.462386	0.00168634	FALSE	0.688078	-0.0195254	0.00168634	FALSE	0.672884	0.00132432	0.00168634	FALSE	0.801354	-0.0768196	0.00168634	FALSE
1240405	1	183	-0.489517	0.00168634	FALSE	25	-2.67867	0.00168634	FALSE	73	-3.78449	0.00168634	FALSE	106	-2.83209	0.00168634	FALSE	7.41388	0.583451	0.00168634	FALSE	7.16016	0.259172	0.00168634	FALSE	4.3455	0.242517	0.00168634	FALSE	1.69049	0.924229	0.00168634	FALSE	1.12834	0.424661	0.00168634	FALSE	1.20886	0.28733	0.00168634	FALSE
1240703	1	183	-0.378394	0.00168634	FALSE	31	1.97985	0.00168634	FALSE	76	-1.36532	0.00168634	FALSE	105	-3.65769	0.00168634	FALSE	6.62081	0.0122529	0.00168634	FALSE	6.01385	-0.319802	0.00168634	FALSE	3.33016	-0.256941	0.00168634	FALSE	0.475127	-0.198219	0.00168634	FALSE	0.524584	-0.143927	0.00168634	FALSE	1.19146	0.276883	0.00168634	FALSE
1240705	1	182	-1.16813	0.00168634	FALSE	30	1.13067	0.00168634	FALSE	76	-1.36532	0.00168634	FALSE	111	1.11726	0.00168634	FALSE	6.22215	-0.314844	0.00168634	FALSE	5.92467	-0.377836	0.00168634	FALSE	3.27976	-0.288894	0.00168634	FALSE	0.350836	-0.316541	0.00168634	FALSE	1.19266	0.487679	0.00168634	FALSE	0.745119	-0.13507	0.00168634	FALSE
1240803	1	182	-1.20413	0.00168634	FALSE	34	4.42804	0.00168634	FALSE	87	7.02028	0.00168634	FALSE	125	10.8879	0.00168634	FALSE	7.06888	0.323694	0.00168634	FALSE	6.59296	-0.0550923	0.00168634	FALSE	4.02662	0.0716222	0.00168634	FALSE	0.240609	-0.423662	0.00168634	FALSE	0.447761	-0.20167	0.00168634	FALSE	1.14192	0.227845	0.00168634	FALSE
1240906	1	184	0.225096	0.00168634	FALSE	32	2.84877	0.00168634	FALSE	88	7.79205	0.00168634	FALSE	102	-5.72051	0.00168634	FALSE	7.32429	0.515996	0.00168634	FALSE	7.16652	0.2627	0.00168634	FALSE	2.62507	-0.679508	0.00168634	FALSE	0.703057	0.00625523	0.00168634	FALSE	0.472199	-0.179179	0.00168634	FALSE	0.550825	-0.29747	0.00168634	FALSE
1241007	1	182	-1.20413	0.00168634	FALSE	29	0.479863	0.00168634	FALSE	73	-3.78449	0.00168634	FALSE	110	0.0563362	0.00168634	FALSE	6.22215	-0.313835	0.00168634	FALSE	6.12133	-0.31641	0.00168634	FALSE	4.02662	0.0716222	0.00168634	FALSE	0.89822	0.18769	0.00168634	FALSE	0.743784	0.0707579	0.00168634	FALSE	0.801354	-0.0748225	0.00168634	FALSE
1250403	1	184	-0.103749	0.00168634	FALSE	34	3.58033	0.00168634	FALSE	92	10.2111	0.00168634	FALSE	136	18.9084	0.00168634	FALSE	8.25195	0.943916	0.00168634	FALSE	8.05457	0.575107	0.00168634	FALSE	5.13446	0.525033	0.00168634	FALSE	1.11336	0.436348	0.00168634	FALSE	0.901862	0.210377	0.00168634	FALSE	1.09606	0.198936	0.00168634	FALSE
1250405	1	183	-0.89349	0.00168634	FALSE	32	1.88197	0.00168634	FALSE	92	10.2111	0.00168634	FALSE	133	16.5209	0.00168634	FALSE	8.9416	1.50977	0.00168634	FALSE	8.11337	0.613376	0.00168634	FALSE	4.44565	0.0883265	0.00168634	FALSE	0	-0.623541	0.00168634	FALSE	0.472199	-0.19583	0.00168634	FALSE	0.942914	0.0575923	0.00168634	FALSE
1250508	1	184	-0.188746	0.00168634	FALSE	31	1.34339	0.00168634	FALSE	90	9.44435	0.00168634	FALSE	133	18.2724	0.00168634	FALSE	7.22916	0.298165	0.00168634	FALSE	7.61361	0.421957	0.00168634	FALSE	4.61316	0.259316	0.00168634	FALSE	0.851056	0.177879	0.00168634	FALSE	0.642113	-0.0338711	0.00168634	FALSE	0.714957	-0.137615	0.00168634	FALSE
1250803	1	184	-0.103749	0.00168634	FALSE	26	-2.65667	0.00168634	FALSE	59	-14.9922	0.00168634	FALSE	74	-25.8449	0.00168634	FALSE	5.01893	-1.41854	0.00168634	FALSE	5.29759	-0.939352	0.00168634	FALSE	NA	NA	0.00168634	FALSE	0.808555	0.138727	0.00168634	FALSE	0.716673	0.0357191	0.00168634	FALSE	NA	NA	0.00168634	FALSE
1250805	1	183	-0.89349	0.00168634	FALSE	30	0.740048	0.00168634	FALSE	85	6.72606	0.00168634	FALSE	127	16.3338	0.00168634	FALSE	7.52554	0.638143	0.00168634	FALSE	7.54803	0.525248	0.00168634	FALSE	4.92716	0.427597	0.00168634	FALSE	0.646723	-0.015333	0.00168634	FALSE	0.640158	-0.036619	0.00168634	FALSE	1.09117	0.196732	0.00168634	FALSE
1251003	1	182	-1.61797	0.00168634	FALSE	37	6.0812	0.00168634	FALSE	76	-1.36042	0.00168634	FALSE	85	-16.3887	0.00168634	FALSE	7.65397	0.618015	0.00168634	FALSE	7.24141	0.215731	0.00168634	FALSE	NA	NA	0.00168634	FALSE	0	-0.61331	0.00168634	FALSE	1.32487	0.59446	0.00168634	FALSE	NA	NA	0.00168634	FALSE
1260103	1	183	-0.547518	0.00168634	FALSE	36	5.54211	0.00168634	FALSE	91	11.0798	0.00168634	FALSE	121	10.0588	0.00168634	FALSE	7.97917	0.997617	0.00168634	FALSE	7.21758	0.386732	0.00168634	FALSE	4.56043	0.294755	0.00168634	FALSE	0.770064	0.101612	0.00168634	FALSE	0.450091	-0.209704	0.00168634	FALSE	0.696152	-0.164471	0.00168634	FALSE
1260106	1	182	-1.33726	0.00168634	FALSE	24	-4.64805	0.00168634	FALSE	66	-9.80314	0.00168634	FALSE	95	-10.6326	0.00168634	FALSE	5.80246	-0.788383	0.00168634	FALSE	5.65517	-0.630093	0.00168634	FALSE	4.13597	0.0256478	0.00168634	FALSE	1.12614	0.44059	0.00168634	FALSE	0.870433	0.187692	0.00168634	FALSE	0.990299	0.107012	0.00168634	FALSE
1260208	1	182	-1.38934	0.00168634	FALSE	36	5.21618	0.00168634	FALSE	90	9.56224	0.00168634	FALSE	130	15.5729	0.00168634	FALSE	7.79384	0.79315	0.00168634	FALSE	7.39771	0.392883	0.00168634	FALSE	4.98459	0.526041	0.00168634	FALSE	0.521258	-0.119361	0.00168634	FALSE	0.734532	0.0570517	0.00168634	FALSE	1.14192	0.235661	0.00168634	FALSE
1260403	1	182	-1.38934	0.00168634	FALSE	36	5.21618	0.00168634	FALSE	98	15.7364	0.00168634	FALSE	142	24.2382	0.00168634	FALSE	8.36711	1.22478	0.00168634	FALSE	8.18901	0.831317	0.00168634	FALSE	5.0998	0.587786	0.00168634	FALSE	0.375395	-0.254963	0.00168634	FALSE	0.514225	-0.145695	0.00168634	FALSE	0.967177	0.0803624	0.00168634	FALSE
1260506	1	183	-0.67473	0.00168634	FALSE	31	1.26801	0.00168634	FALSE	67	-8.18846	0.00168634	FALSE	100	-6.0903	0.00168634	FALSE	6.78122	0.030713	0.00168634	FALSE	6.46019	-0.126573	0.00168634	FALSE	3.48352	-0.278425	0.00168634	FALSE	0.403644	-0.228701	0.00168634	FALSE	0.716673	0.0406158	0.00168634	FALSE	1.07276	0.174196	0.00168634	FALSE
1260703	1	182	-1.38934	0.00168634	FALSE	32	2.05765	0.00168634	FALSE	84	4.93162	0.00168634	FALSE	124	11.2402	0.00168634	FALSE	6.86453	0.0934383	0.00168634	FALSE	7.05178	0.201211	0.00168634	FALSE	4.42894	0.228253	0.00168634	FALSE	0.220784	-0.398698	0.00168634	FALSE	0.389228	-0.260729	0.00168634	FALSE	1.05352	0.157099	0.00168634	FALSE
1260807	1	183	-0.67473	0.00168634	FALSE	33	2.84728	0.00168634	FALSE	84	4.93162	0.00168634	FALSE	125	11.9624	0.00168634	FALSE	6.80433	0.0481142	0.00168634	FALSE	6.70607	0.00966042	0.00168634	FALSE	4.11666	0.0608914	0.00168634	FALSE	0.475127	-0.162247	0.00168634	FALSE	0.550911	-0.111934	0.00168634	FALSE	0.645173	-0.205806	0.00168634	FALSE
1260909	1	188	2.89834	0.00168634	FALSE	13	-12.9454	0.00168634	FALSE	59	-14.3626	0.00168634	FALSE	94	-10.4229	0.00168634	FALSE	6.25238	-0.367468	0.00168634	FALSE	6.96862	0.155132	0.00168634	FALSE	NA	NA	0.00168634	FALSE	1.59604	0.879813	0.00168634	FALSE	1.30166	0.578978	0.00168634	FALSE	NA	NA	0.00168634	FALSE
1261005	1	183	-0.566877	0.00168634	FALSE	33	2.49708	0.00168634	FALSE	81	2.43627	0.00168634	FALSE	118	8.8755	0.00168634	FALSE	6.96977	0.214225	0.00168634	FALSE	6.62895	0.0340302	0.00168634	FALSE	3.59168	-0.154275	0.00168634	FALSE	0.646723	0.0249794	0.00168634	FALSE	0.663642	-0.0143354	0.00168634	FALSE	0.890631	0.00903487	0.00168634	FALSE
1261006	1	183	-0.566877	0.00168634	FALSE	32	1.6479	0.00168634	FALSE	74	-3.41095	0.00168634	FALSE	93	-11.0201	0.00168634	FALSE	6.50561	-0.166617	0.00168634	FALSE	5.98532	-0.384851	0.00168634	FALSE	3.16023	-0.427818	0.00168634	FALSE	0	-0.590686	0.00168634	FALSE	0.348325	-0.31244	0.00168634	FALSE	0.977222	0.0889539	0.00168634	FALSE
1261007	1	183	-0.566877	0.00168634	FALSE	34	3.34626	0.00168634	FALSE	85	5.77754	0.00168634	FALSE	94	-10.2243	0.00168634	FALSE	6.29689	-0.337876	0.00168634	FALSE	6.47444	-0.0665298	0.00168634	FALSE	NA	NA	0.00168634	FALSE	0	-0.590686	0.00168634	FALSE	1.25403	0.543819	0.00168634	FALSE	NA	NA	0.00168634	FALSE
1270105	1	194	4.03914	0.00168634	FALSE	26	-0.595988	0.00168634	FALSE	82	7.42712	0.00168634	FALSE	117	15.8891	0.00168634	FALSE	6.64853	0.139652	0.00168634	FALSE	6.75199	0.250058	0.00168634	FALSE	3.80868	0.0683977	0.00168634	FALSE	0	-0.594614	0.00168634	FALSE	0.190227	-0.40829	0.00168634	FALSE	0.829104	-0.0382029	0.00168634	FALSE
1270108	1	205	12.7263	0.00168634	FALSE	13	-11.6353	0.00168634	FALSE	55	-15.1265	0.00168634	FALSE	75	-17.5356	0.00168634	FALSE	5.62938	-0.696572	0.00168634	FALSE	5.64718	-0.468959	0.00168634	FALSE	3.51955	-0.114912	0.00168634	FALSE	0.735047	0.105135	0.00168634	FALSE	0.793557	0.162104	0.00168634	FALSE	0.801354	-0.0638149	0.00168634	FALSE
1270109	1	194	4.03914	0.00168634	FALSE	23	-3.14353	0.00168634	FALSE	57	-13.4558	0.00168634	FALSE	65	-25.4938	0.00168634	FALSE	6.35117	-0.104334	0.00168634	FALSE	6.48957	0.0792752	0.00168634	FALSE	NA	NA	0.00168634	FALSE	0.329291	-0.281135	0.00168634	FALSE	0.299788	-0.30471	0.00168634	FALSE	NA	NA	0.00168634	FALSE
1270205	1	182	-2.94134	0.00168634	FALSE	35	5.4744	0.00168634	FALSE	91	12.1986	0.00168634	FALSE	103	1.7937	0.00168634	FALSE	7.02005	0.353422	0.00168634	FALSE	6.89207	0.26975	0.00168634	FALSE	4.24559	0.284775	0.00168634	FALSE	0.220784	-0.393487	0.00168634	FALSE	0.24095	-0.365399	0.00168634	FALSE	1.30305	0.380629	0.00168634	FALSE
1270308	1	184	-1.51211	0.00168634	FALSE	33	3.89513	0.00168634	FALSE	82	5.25268	0.00168634	FALSE	103	1.7937	0.00168634	FALSE	6.83167	0.211582	0.00168634	FALSE	6.27705	-0.0710169	0.00168634	FALSE	3.16023	-0.296901	0.00168634	FALSE	0.475127	-0.157036	0.00168634	FALSE	0.436457	-0.185477	0.00168634	FALSE	1.21773	0.304803	0.00168634	FALSE
1270503	1	182	-2.94134	0.00168634	FALSE	34	4.68477	0.00168634	FALSE	85	7.56798	0.00168634	FALSE	102	1.0716	0.00168634	FALSE	7.76507	0.914364	0.00168634	FALSE	6.82875	0.234667	0.00168634	FALSE	3.62263	-0.0490882	0.00168634	FALSE	0.923792	0.260068	0.00168634	FALSE	0.596487	-0.038202	0.00168634	FALSE	0.942914	0.0605741	0.00168634	FALSE
1270705	1	183	-2.22672	0.00168634	FALSE	26	-1.63231	0.00168634	FALSE	70	-4.00856	0.00168634	FALSE	90	-7.59368	0.00168634	FALSE	5.0759	-1.11039	0.00168634	FALSE	5.10192	-0.722119	0.00168634	FALSE	3.16023	-0.296901	0.00168634	FALSE	0.436483	-0.192961	0.00168634	FALSE	0.505241	-0.122175	0.00168634	FALSE	0.72806	-0.130369	0.00168634	FALSE
1270805	1	183	-2.22672	0.00168634	FALSE	32	3.1055	0.00168634	FALSE	84	6.79621	0.00168634	FALSE	116	11.1811	0.00168634	FALSE	6.86453	0.236319	0.00168634	FALSE	6.54783	0.0790179	0.00168634	FALSE	3.74941	0.0188569	0.00168634	FALSE	0.598713	-0.0421437	0.00168634	FALSE	0.525908	-0.103155	0.00168634	FALSE	0.858796	-0.014183	0.00168634	FALSE
1270907	1	184	-1.79237	0.00168634	FALSE	22	-4.92207	0.00168634	FALSE	53	-17.5122	0.00168634	FALSE	68	-24.9303	0.00168634	FALSE	5.50635	-0.862495	0.00168634	FALSE	5.55299	-0.571367	0.00168634	FALSE	NA	NA	0.00168634	FALSE	1.4814	0.79293	0.00168634	FALSE	1.17517	0.493593	0.00168634	FALSE	NA	NA	0.00168634	FALSE
1270909	1	190	2.94607	0.00168634	FALSE	30	1.87137	0.00168634	FALSE	80	5.04141	0.00168634	FALSE	119	15.6567	0.00168634	FALSE	7.68518	0.925244	0.00168634	FALSE	7.4561	0.667193	0.00168634	FALSE	4.17705	0.24804	0.00168634	FALSE	0	-0.617333	0.00168634	FALSE	0.683341	0.0286145	0.00168634	FALSE	0.801354	-0.0652321	0.00168634	FALSE
1280104	1	190	3.55966	0.00168634	FALSE	29	0.967749	0.00168634	FALSE	79	2.38207	0.00168634	FALSE	95	-4.90013	0.00168634	FALSE	6.75256	0.0431248	0.00168634	FALSE	6.54116	-0.0564949	0.00168634	FALSE	3.45405	-0.246838	0.00168634	FALSE	0	-0.643026	0.00168634	FALSE	0.307835	-0.32271	0.00168634	FALSE	0	-0.759412	0.00168634	FALSE
1280107	1	186	0.400704	0.00168634	FALSE	26	-1.57979	0.00168634	FALSE	80	3.21739	0.00168634	FALSE	98	-2.51265	0.00168634	FALSE	7.31105	0.501369	0.00168634	FALSE	7.19635	0.369906	0.00168634	FALSE	4.38303	0.342133	0.00168634	FALSE	1.1643	0.465361	0.00168634	FALSE	0.692132	0.0406083	0.00168634	FALSE	1.21391	0.360965	0.00168634	FALSE
1280709	1	182	-2.11912	0.00168634	FALSE	22	-4.67047	0.00168634	FALSE	62	-10.4932	0.00168634	FALSE	97	-3.68867	0.00168634	FALSE	5.34306	-0.976839	0.00168634	FALSE	5.42904	-0.617704	0.00168634	FALSE	3.33961	-0.255243	0.00168634	FALSE	0.91511	0.218623	0.00168634	FALSE	0.813241	0.14349	0.00168634	FALSE	0.615102	-0.199375	0.00168634	FALSE
1280805	1	182	-2.11912	0.00168634	FALSE	26	-1.51193	0.00168634	FALSE	80	3.39861	0.00168634	FALSE	114	8.58714	0.00168634	FALSE	6.64853	0.00609223	0.00168634	FALSE	6.76223	0.120976	0.00168634	FALSE	4.29334	0.255887	0.00168634	FALSE	1.11336	0.402923	0.00168634	FALSE	0.733129	0.0697625	0.00168634	FALSE	1.05867	0.194829	0.00168634	FALSE
1280904	1	182	-2.52533	0.00168634	FALSE	29	0.757223	0.00168634	FALSE	76	0.357125	0.00168634	FALSE	114	10.8156	0.00168634	FALSE	6.8174	0.0326639	0.00168634	FALSE	6.88663	0.145065	0.00168634	FALSE	3.97204	0.0773202	0.00168634	FALSE	0.755667	0.0754757	0.00168634	FALSE	0.75326	0.0935607	0.00168634	FALSE	0.750981	-0.0813089	0.00168634	FALSE
1280906	1	189	3.00285	0.00168634	FALSE	26	-1.79032	0.00168634	FALSE	72	-2.98415	0.00168634	FALSE	101	0.46984	0.00168634	FALSE	6.00153	-0.636761	0.00168634	FALSE	5.7548	-0.591536	0.00168634	FALSE	3.51955	-0.209561	0.00168634	FALSE	0.521258	-0.147677	0.00168634	FALSE	0.504261	-0.141845	0.00168634	FALSE	0.28331	-0.512946	0.00168634	FALSE
1280907	1	189	3.00285	0.00168634	FALSE	27	-0.941138	0.00168634	FALSE	66	-7.99605	0.00168634	FALSE	75	-20.2216	0.00168634	FALSE	6.90475	0.10433	0.00168634	FALSE	6.97814	0.204622	0.00168634	FALSE	NA	NA	0.00168634	FALSE	0.703057	0.025392	0.00168634	FALSE	0.514225	-0.132425	0.00168634	FALSE	NA	NA	0.00168634	FALSE
1280908	1	183	-1.73559	0.00168634	FALSE	33	4.15395	0.00168634	FALSE	88	10.3809	0.00168634	FALSE	95	-4.30511	0.00168634	FALSE	8.91485	1.75363	0.00168634	FALSE	7.72173	0.688556	0.00168634	FALSE	4.24559	0.250752	0.00168634	FALSE	0.577276	-0.0943489	0.00168634	FALSE	0.734532	0.0758559	0.00168634	FALSE	1.47347	0.585513	0.00168634	FALSE
1290104	1	183	-1.10708	0.00168634	FALSE	31	1.41788	0.00168634	FALSE	68	-8.10447	0.00168634	FALSE	104	-3.57356	0.00168634	FALSE	6.36895	-0.294475	0.00168634	FALSE	6.07446	-0.330001	0.00168634	FALSE	NA	NA	0.00168634	FALSE	0.350836	-0.261839	0.00168634	FALSE	0.944871	0.286491	0.00168634	FALSE	NA	NA	0.00168634	FALSE
1290202	1	183	-1.10708	0.00168634	FALSE	14	-12.0059	0.00168634	FALSE	56	-17.3657	0.00168634	FALSE	85	-17.2936	0.00168634	FALSE	4.77785	-1.49246	0.00168634	FALSE	5.36775	-0.721569	0.00168634	FALSE	3.16023	-0.379203	0.00168634	FALSE	1.61769	0.915895	0.00168634	FALSE	1.0713	0.402844	0.00168634	FALSE	0.876711	0.0226259	0.00168634	FALSE
1290402	1	182	-1.78298	0.00168634	FALSE	38	7.34442	0.00168634	FALSE	106	22.3362	0.00168634	FALSE	150	33.1576	0.00168634	FALSE	8.9416	1.76482	0.00168634	FALSE	8.61928	1.26586	0.00168634	FALSE	4.73155	0.534358	0.00168634	FALSE	0	-0.596269	0.00168634	FALSE	0.172971	-0.426124	0.00168634	FALSE	0.832705	-0.0104183	0.00168634	FALSE
1290405	1	182	-1.78298	0.00168634	FALSE	25	-3.69493	0.00168634	FALSE	74	-4.394	0.00168634	FALSE	96	-9.81696	0.00168634	FALSE	5.70793	-0.888417	0.00168634	FALSE	5.66615	-0.656067	0.00168634	FALSE	3.16023	-0.461864	0.00168634	FALSE	0.935197	0.294018	0.00168634	FALSE	0.624926	0.00115937	0.00168634	FALSE	0.666889	-0.163459	0.00168634	FALSE
1290408	1	186	1.37598	0.00168634	FALSE	27	-1.99657	0.00168634	FALSE	67	-10.2412	0.00168634	FALSE	73	-28.1209	0.00168634	FALSE	6.06403	-0.596233	0.00168634	FALSE	5.76115	-0.594241	0.00168634	FALSE	NA	NA	0.00168634	FALSE	0.688078	0.0587663	0.00168634	FALSE	0.711722	0.0832166	0.00168634	FALSE	NA	NA	0.00168634	FALSE
1290601	1	183	-1.11947	0.00168634	FALSE	32	1.51822	0.00168634	FALSE	87	5.19655	0.00168634	FALSE	104	-6.56015	0.00168634	FALSE	7.31105	0.260995	0.00168634	FALSE	7.27377	0.201104	0.00168634	FALSE	4.64675	0.354357	0.00168634	FALSE	0.557316	-0.0603554	0.00168634	FALSE	0.436457	-0.177063	0.00168634	FALSE	0.361402	-0.436318	0.00168634	FALSE
1290602	1	186	1.24975	0.00168634	FALSE	37	5.76412	0.00168634	FALSE	95	11.8791	0.00168634	FALSE	136	18.9062	0.00168634	FALSE	8.609	1.32597	0.00168634	FALSE	7.99237	0.668776	0.00168634	FALSE	4.86526	0.49289	0.00168634	FALSE	0.521258	-0.0946818	0.00168634	FALSE	0.533171	-0.085628	0.00168634	FALSE	0.977222	0.132052	0.00168634	FALSE
1290609	1	183	-1.11947	0.00168634	FALSE	35	4.06576	0.00168634	FALSE	88	6.03186	0.00168634	FALSE	129	13.3355	0.00168634	FALSE	7.65397	0.542363	0.00168634	FALSE	7.31607	0.228638	0.00168634	FALSE	3.95386	-0.0849343	0.00168634	FALSE	0.293266	-0.311725	0.00168634	FALSE	0.541718	-0.0775482	0.00168634	FALSE	0.719816	-0.105521	0.00168634	FALSE
1290705	1	184	-0.0772607	0.00168634	FALSE	28	-1.09517	0.00168634	FALSE	76	-1.84086	0.00168634	FALSE	95	-10.1152	0.00168634	FALSE	5.89317	-0.715432	0.00168634	FALSE	5.92907	-0.394202	0.00168634	FALSE	3.16023	-0.31382	0.00168634	FALSE	0.610037	-0.026331	0.00168634	FALSE	0.55354	-0.0773433	0.00168634	FALSE	1.1868	0.29856	0.00168634	FALSE
1290707	1	182	-1.65674	0.00168634	FALSE	24	-4.49189	0.00168634	FALSE	65	-11.0294	0.00168634	FALSE	97	-8.52357	0.00168634	FALSE	6.29689	-0.384181	0.00168634	FALSE	6.02573	-0.331297	0.00168634	FALSE	3.16023	-0.31382	0.00168634	FALSE	1.19067	0.526414	0.00168634	FALSE	0.958155	0.305184	0.00168634	FALSE	0.722046	-0.130383	0.00168634	FALSE
1290708	1	182	-1.65674	0.00168634	FALSE	37	6.54746	0.00168634	FALSE	90	9.85359	0.00168634	FALSE	119	8.98457	0.00168634	FALSE	8.16168	1.14589	0.00168634	FALSE	6.87476	0.221261	0.00168634	FALSE	3.48352	-0.108855	0.00168634	FALSE	0.329291	-0.293595	0.00168634	FALSE	0.459659	-0.166099	0.00168634	FALSE	0.994209	0.120809	0.00168634	FALSE
1290902	1	182	-1.53413	0.00168634	FALSE	40	7.92853	0.00168634	FALSE	100	15.2164	0.00168634	FALSE	140	20.3729	0.00168634	FALSE	8.45675	1.2193	0.00168634	FALSE	8.01076	0.670802	0.00168634	FALSE	4.29334	0.214353	0.00168634	FALSE	0	-0.563968	0.00168634	FALSE	0.116554	-0.45838	0.00168634	FALSE	0.880842	0.0200611	0.00168634	FALSE
1290907	1	182	-1.53413	0.00168634	FALSE	36	4.53181	0.00168634	FALSE	93	9.36918	0.00168634	FALSE	126	9.2314	0.00168634	FALSE	7.41388	0.363617	0.00168634	FALSE	7.04066	0.0394517	0.00168634	FALSE	3.80868	-0.0929242	0.00168634	FALSE	0.264342	-0.312321	0.00168634	FALSE	0.0936398	-0.480043	0.00168634	FALSE	0.615102	-0.225204	0.00168634	FALSE
1290908	1	182	-1.53413	0.00168634	FALSE	35	3.68262	0.00168634	FALSE	90	6.86323	0.00168634	FALSE	127	10.0272	0.00168634	FALSE	7.57832	0.498539	0.00168634	FALSE	7.5052	0.341777	0.00168634	FALSE	4.42894	0.300321	0.00168634	FALSE	0.436483	-0.148446	0.00168634	FALSE	0.52762	-0.069754	0.00168634	FALSE	1.11096	0.232448	0.00168634	FALSE
1290909	1	184	0.0453515	0.00168634	FALSE	31	0.285902	0.00168634	FALSE	84	1.85132	0.00168634	FALSE	118	2.86481	0.00168634	FALSE	6.78122	-0.155483	0.00168634	FALSE	7.13901	0.103456	0.00168634	FALSE	3.76792	-0.118764	0.00168634	FALSE	0	-0.563968	0.00168634	FALSE	0.489351	-0.105934	0.00168634	FALSE	1.03341	0.16087	0.00168634	FALSE
1291005	1	201	11.7638	0.00168634	FALSE	17	-9.61761	0.00168634	FALSE	67	-8.95737	0.00168634	FALSE	107	-2.03009	0.00168634	FALSE	5.91842	-0.630098	0.00168634	FALSE	6.57728	-0.0638569	0.00168634	FALSE	4.05393	0.0498979	0.00168634	FALSE	0.375395	-0.241377	0.00168634	FALSE	0.52762	-0.101486	0.00168634	FALSE	0.625517	-0.206608	0.00168634	FALSE
1291007	1	186	-0.0823199	0.00168634	FALSE	28	-0.276622	0.00168634	FALSE	79	1.06645	0.00168634	FALSE	118	6.72398	0.00168634	FALSE	6.63318	-0.0436308	0.00168634	FALSE	6.80416	0.0837932	0.00168634	FALSE	4.48361	0.322315	0.00168634	FALSE	0.735047	0.101004	0.00168634	FALSE	0.793557	0.149934	0.00168634	FALSE	1.0245	0.161634	0.00168634	FALSE
1300207	1	183	-1.14856	0.00168634	FALSE	35	4.44581	0.00168634	FALSE	86	6.60285	0.00168634	FALSE	126	13.7355	0.00168634	FALSE	8.1039	0.963154	0.00168634	FALSE	7.1979	0.324307	0.00168634	FALSE	3.91985	0.0984822	0.00168634	FALSE	0.329291	-0.289222	0.00168634	FALSE	0.514225	-0.123493	0.00168634	FALSE	0.658969	-0.202591	0.00168634	FALSE
1300306	1	183	-1.14856	0.00168634	FALSE	34	3.65617	0.00168634	FALSE	87	7.37462	0.00168634	FALSE	125	13.0134	0.00168634	FALSE	8.31106	1.11913	0.00168634	FALSE	6.84938	0.131204	0.00168634	FALSE	3.33016	-0.217547	0.00168634	FALSE	0.577276	-0.0586822	0.00168634	FALSE	0.389228	-0.238527	0.00168634	FALSE	0.559179	-0.291275	0.00168634	FALSE
1300401	1	183	-1.04879	0.00168634	FALSE	31	0.869053	0.00168634	FALSE	88	7.98384	0.00168634	FALSE	124	12.3288	0.00168634	FALSE	7.12796	0.150032	0.00168634	FALSE	6.92607	0.119807	0.00168634	FALSE	3.77343	0.0143389	0.00168634	FALSE	1.00991	0.350492	0.00168634	FALSE	0.564307	-0.0847285	0.00168634	FALSE	0.82392	-0.0660475	0.00168634	FALSE
1300404	1	183	-1.04879	0.00168634	FALSE	37	5.96414	0.00168634	FALSE	81	2.13661	0.00168634	FALSE	108	-0.404437	0.00168634	FALSE	8.1039	0.950798	0.00168634	FALSE	7.29905	0.362547	0.00168634	FALSE	3.80868	0.0366877	0.00168634	FALSE	0.329291	-0.297441	0.00168634	FALSE	0.945574	0.275724	0.00168634	FALSE	1.18902	0.270918	0.00168634	FALSE
1300603	1	183	-0.980187	0.00168634	FALSE	31	1.20292	0.00168634	FALSE	80	2.65957	0.00168634	FALSE	122	13.5033	0.00168634	FALSE	6.78122	-0.0892117	0.00168634	FALSE	6.54463	-0.0453804	0.00168634	FALSE	3.97204	0.126456	0.00168634	FALSE	0.375395	-0.251092	0.00168634	FALSE	0.492329	-0.151516	0.00168634	FALSE	0.775366	-0.0991477	0.00168634	FALSE
1300604	1	182	-1.76993	0.00168634	FALSE	31	1.20292	0.00168634	FALSE	66	-9.03487	0.00168634	FALSE	69	-28.6754	0.00168634	FALSE	7.72571	0.68575	0.00168634	FALSE	6.69427	0.052007	0.00168634	FALSE	NA	NA	0.00168634	FALSE	0.851056	0.201727	0.00168634	FALSE	0.965998	0.296295	0.00168634	FALSE	NA	NA	0.00168634	FALSE
1300706	1	191	4.56835	0.00168634	FALSE	25	-3.45054	0.00168634	FALSE	75	-1.88662	0.00168634	FALSE	115	5.79234	0.00168634	FALSE	6.8174	-0.00549162	0.00168634	FALSE	6.48957	-0.0681554	0.00168634	FALSE	3.83903	0.0551721	0.00168634	FALSE	0.788844	0.138003	0.00168634	FALSE	0.624926	-0.0216155	0.00168634	FALSE	0.636288	-0.222747	0.00168634	FALSE
1300804	1	182	-1.86317	0.00168634	FALSE	26	-2.6609	0.00168634	FALSE	70	-5.74546	0.00168634	FALSE	92	-10.8161	0.00168634	FALSE	6.13327	-0.520596	0.00168634	FALSE	6.09302	-0.287874	0.00168634	FALSE	3.16023	-0.308617	0.00168634	FALSE	0.851056	0.195839	0.00168634	FALSE	0.793557	0.133574	0.00168634	FALSE	1.30932	0.375379	0.00168634	FALSE
1300902	1	182	-1.62847	0.00168634	FALSE	32	1.87368	0.00168634	FALSE	82	2.88601	0.00168634	FALSE	117	6.78959	0.00168634	FALSE	6.86453	-0.00265117	0.00168634	FALSE	7.02784	0.194054	0.00168634	FALSE	3.84303	0.0663213	0.00168634	FALSE	0.557316	-0.0756846	0.00168634	FALSE	0.650231	0.00582373	0.00168634	FALSE	0.930329	0.034454	0.00168634	FALSE
1300904	1	182	-1.62847	0.00168634	FALSE	31	1.0245	0.00168634	FALSE	82	2.88601	0.00168634	FALSE	121	9.97289	0.00168634	FALSE	6.7293	-0.113605	0.00168634	FALSE	6.5508	-0.116409	0.00168634	FALSE	3.86544	0.0805311	0.00168634	FALSE	0.557316	-0.0756846	0.00168634	FALSE	0.466743	-0.167648	0.00168634	FALSE	0.852693	-0.0372007	0.00168634	FALSE
1300907	1	183	-0.838729	0.00168634	FALSE	32	1.87368	0.00168634	FALSE	85	5.39196	0.00168634	FALSE	102	-5.14778	0.00168634	FALSE	7.48925	0.509941	0.00168634	FALSE	7.281	0.358812	0.00168634	FALSE	3.51955	-0.138765	0.00168634	FALSE	0.646723	0.00942923	0.00168634	FALSE	0.656126	0.0113971	0.00168634	FALSE	1.05352	0.148156	0.00168634	FALSE
1301001	1	183	-2.03798	0.00168634	FALSE	32	2.55257	0.00168634	FALSE	83	4.98992	0.00168634	FALSE	116	7.98403	0.00168634	FALSE	6.06403	-0.522255	0.00168634	FALSE	5.98532	-0.31997	0.00168634	FALSE	3.65836	-0.0721446	0.00168634	FALSE	0.403644	-0.198663	0.00168634	FALSE	0.546583	-0.0848743	0.00168634	FALSE	0.986177	0.060164	0.00168634	FALSE
1301003	1	182	-2.82772	0.00168634	FALSE	36	5.94929	0.00168634	FALSE	88	9.1665	0.00168634	FALSE	106	0.025784	0.00168634	FALSE	7.31105	0.500932	0.00168634	FALSE	7.16016	0.444622	0.00168634	FALSE	4.04648	0.173928	0.00168634	FALSE	0	-0.582924	0.00168634	FALSE	0.247905	-0.367248	0.00168634	FALSE	1.46942	0.50617	0.00168634	FALSE
1301004	1	201	12.1773	0.00168634	FALSE	14	-12.7327	0.00168634	FALSE	55	-18.399	0.00168634	FALSE	86	-15.8907	0.00168634	FALSE	5.34306	-1.11381	0.00168634	FALSE	5.50875	-0.63013	0.00168634	FALSE	3.80868	0.0231609	0.00168634	FALSE	0.264342	-0.331276	0.00168634	FALSE	0.672884	0.0345323	0.00168634	FALSE	1.19146	0.249634	0.00168634	FALSE
1310105	1	190	3.32167	0.00168634	FALSE	20	-5.75591	0.00168634	FALSE	54	-16.1483	0.00168634	FALSE	90	-11.2256	0.00168634	FALSE	5.80246	-0.669008	0.00168634	FALSE	5.78084	-0.47278	0.00168634	FALSE	3.59754	-0.17201	0.00168634	FALSE	1.2397	0.472437	0.00168634	FALSE	1.04789	0.326565	0.00168634	FALSE	0.801354	-0.0423944	0.00168634	FALSE
1310203	1	188	1.89244	0.00168634	FALSE	18	-7.33518	0.00168634	FALSE	72	-2.25643	0.00168634	FALSE	111	3.93865	0.00168634	FALSE	6.06403	-0.472065	0.00168634	FALSE	6.82875	0.107838	0.00168634	FALSE	4.00763	0.0477695	0.00168634	FALSE	1.59604	0.80371	0.00168634	FALSE	0.987538	0.271021	0.00168634	FALSE	0.880842	0.0282478	0.00168634	FALSE
1310307	1	184	-0.882096	0.00168634	FALSE	30	2.05582	0.00168634	FALSE	84	8.28124	0.00168634	FALSE	120	12.8587	0.00168634	FALSE	7.52554	0.587512	0.00168634	FALSE	7.13901	0.267273	0.00168634	FALSE	3.51955	-0.293778	0.00168634	FALSE	0.735047	-0.00278365	0.00168634	FALSE	0.538124	-0.15566	0.00168634	FALSE	0.801354	-0.0469796	0.00168634	FALSE
1310308	1	184	-0.882096	0.00168634	FALSE	29	1.20664	0.00168634	FALSE	54	-16.7783	0.00168634	FALSE	71	-26.1367	0.00168634	FALSE	7.41388	0.495892	0.00168634	FALSE	6.85724	0.0838934	0.00168634	FALSE	4.79834	0.516975	0.00168634	FALSE	1.00991	0.258879	0.00168634	FALSE	1.2239	0.492678	0.00168634	FALSE	0.986177	0.123602	0.00168634	FALSE
1310402	1	183	-2.3602	0.00168634	FALSE	21	-4.85498	0.00168634	FALSE	75	-1.17291	0.00168634	FALSE	104	-3.88029	0.00168634	FALSE	7.41388	0.464938	0.00168634	FALSE	7.18313	0.230481	0.00168634	FALSE	4.30497	0.144186	0.00168634	FALSE	1.39688	0.617822	0.00168634	FALSE	0.890539	0.186165	0.00168634	FALSE	0.866545	0.00524436	0.00168634	FALSE
1310404	1	183	-2.3602	0.00168634	FALSE	30	2.78764	0.00168634	FALSE	81	3.839	0.00168634	FALSE	110	0.894658	0.00168634	FALSE	6.75256	-0.0776762	0.00168634	FALSE	6.30384	-0.341769	0.00168634	FALSE	3.79174	-0.181201	0.00168634	FALSE	0.688078	-0.0569369	0.00168634	FALSE	0.558275	-0.12796	0.00168634	FALSE	1.14192	0.259404	0.00168634	FALSE
1310406	1	201	11.8551	0.00168634	FALSE	18	-7.40252	0.00168634	FALSE	68	-7.02013	0.00168634	FALSE	106	-2.28864	0.00168634	FALSE	4.77785	-1.69793	0.00168634	FALSE	6.2511	-0.376096	0.00168634	FALSE	4.03195	-0.0289084	0.00168634	FALSE	0.851056	0.0982148	0.00168634	FALSE	0.638602	-0.0520182	0.00168634	FALSE	0.750981	-0.101415	0.00168634	FALSE
1310408	1	183	-2.3602	0.00168634	FALSE	30	2.78764	0.00168634	FALSE	97	17.2041	0.00168634	FALSE	144	27.9527	0.00168634	FALSE	8.75071	1.56181	0.00168634	FALSE	8.40003	1.02245	0.00168634	FALSE	4.98459	0.575067	0.00168634	FALSE	0.436483	-0.296449	0.00168634	FALSE	0.459659	-0.221193	0.00168634	FALSE	0.762982	-0.0903386	0.00168634	FALSE
1310410	1	186	0.00902082	0.00168634	FALSE	27	0.240101	0.00168634	FALSE	79	2.16836	0.00168634	FALSE	113	3.28213	0.00168634	FALSE	8.2819	1.17716	0.00168634	FALSE	7.12292	0.191295	0.00168634	FALSE	4.14361	0.0418857	0.00168634	FALSE	1.04894	0.286596	0.00168634	FALSE	0.942349	0.235147	0.00168634	FALSE	1.08832	0.20993	0.00168634	FALSE
1310602	1	182	-2.39524	0.00168634	FALSE	26	-1.0181	0.00168634	FALSE	66	-6.88705	0.00168634	FALSE	98	-5.44873	0.00168634	FALSE	6.50561	-0.139585	0.00168634	FALSE	6.15024	-0.268107	0.00168634	FALSE	3.63785	-0.150403	0.00168634	FALSE	0.646723	-0.0788241	0.00168634	FALSE	0.902877	0.193108	0.00168634	FALSE	0.876711	0.0245761	0.00168634	FALSE
1310707	1	188	1.89244	0.00168634	FALSE	23	-3.38701	0.00168634	FALSE	62	-9.97413	0.00168634	FALSE	77	-20.613	0.00168634	FALSE	5.11584	-1.18599	0.00168634	FALSE	5.45441	-0.653644	0.00168634	FALSE	3.16023	-0.406376	0.00168634	FALSE	0.923792	0.178755	0.00168634	FALSE	0.770682	0.0714506	0.00168634	FALSE	0.317635	-0.47228	0.00168634	FALSE
1310806	1	184	-0.966009	0.00168634	FALSE	27	-0.228469	0.00168634	FALSE	81	4.68949	0.00168634	FALSE	118	8.99339	0.00168634	FALSE	6.66809	-0.0172494	0.00168634	FALSE	6.98864	0.19643	0.00168634	FALSE	4.38747	0.251334	0.00168634	FALSE	1.09733	0.340083	0.00168634	FALSE	0.824903	0.12135	0.00168634	FALSE	0.899715	0.0450202	0.00168634	FALSE
1311001	1	182	-2.39524	0.00168634	FALSE	39	9.24714	0.00168634	FALSE	95	15.4943	0.00168634	FALSE	137	22.7134	0.00168634	FALSE	8.36711	1.262	0.00168634	FALSE	7.73953	0.612476	0.00168634	FALSE	4.33911	0.225421	0.00168634	FALSE	0.436483	-0.274274	0.00168634	FALSE	0.39188	-0.277157	0.00168634	FALSE	0.709483	-0.124041	0.00168634	FALSE
1320103	1	183	-0.704255	0.00168634	FALSE	34	3.02924	0.00168634	FALSE	91	7.00873	0.00168634	FALSE	135	13.6612	0.00168634	FALSE	7.97917	0.760269	0.00168634	FALSE	7.56948	0.193353	0.00168634	FALSE	4.87802	0.359806	0.00168634	FALSE	0.923792	0.250325	0.00168634	FALSE	0.75326	0.0991916	0.00168634	FALSE	0.961682	0.0923516	0.00168634	FALSE
1320107	1	183	-0.704255	0.00168634	FALSE	31	0.481697	0.00168634	FALSE	101	15.3619	0.00168634	FALSE	148	24.0069	0.00168634	FALSE	7.02005	-0.0266892	0.00168634	FALSE	8.50576	0.802697	0.00168634	FALSE	4.87802	0.359806	0.00168634	FALSE	0.557316	-0.0985529	0.00168634	FALSE	0.492329	-0.147494	0.00168634	FALSE	0.876711	0.013927	0.00168634	FALSE
1320110	1	184	0.0854849	0.00168634	FALSE	37	5.57678	0.00168634	FALSE	102	16.1972	0.00168634	FALSE	147	23.2111	0.00168634	FALSE	8.78768	1.42366	0.00168634	FALSE	8.29494	0.665489	0.00168634	FALSE	5.30113	0.628056	0.00168634	FALSE	0.436483	-0.213582	0.00168634	FALSE	0.284889	-0.34361	0.00168634	FALSE	0.919798	0.0536944	0.00168634	FALSE
1320405	1	182	-1.47773	0.00168634	FALSE	32	1.8748	0.00168634	FALSE	81	1.69196	0.00168634	FALSE	115	3.59297	0.00168634	FALSE	6.90475	0.0663507	0.00168634	FALSE	6.62895	-0.109527	0.00168634	FALSE	3.77343	-0.0793592	0.00168634	FALSE	0.89822	0.219232	0.00168634	FALSE	0.6809	0.0195516	0.00168634	FALSE	0.890631	0.031716	0.00168634	FALSE
1320504	1	182	-1.41797	0.00168634	FALSE	31	0.902771	0.00168634	FALSE	75	-2.84901	0.00168634	FALSE	103	-5.2495	0.00168634	FALSE	6.36895	-0.348933	0.00168634	FALSE	6.93313	0.104824	0.00168634	FALSE	NA	NA	0.00168634	FALSE	0.350836	-0.280173	0.00168634	FALSE	0.514225	-0.133649	0.00168634	FALSE	NA	NA	0.00168634	FALSE
1320506	1	183	-0.628228	0.00168634	FALSE	33	2.60113	0.00168634	FALSE	77	-1.17838	0.00168634	FALSE	112	1.91292	0.00168634	FALSE	6.96977	0.144044	0.00168634	FALSE	6.29845	-0.308232	0.00168634	FALSE	3.24296	-0.363655	0.00168634	FALSE	0.220784	-0.40398	0.00168634	FALSE	0.648047	-0.00713214	0.00168634	FALSE	0.615102	-0.21315	0.00168634	FALSE
1320905	1	187	2.09533	0.00168634	FALSE	28	-1.28374	0.00168634	FALSE	80	0.920189	0.00168634	FALSE	84	-18.7923	0.00168634	FALSE	6.36895	-0.33707	0.00168634	FALSE	6.76223	-0.0356832	0.00168634	FALSE	NA	NA	0.00168634	FALSE	0.403644	-0.240553	0.00168634	FALSE	0.514225	-0.133838	0.00168634	FALSE	NA	NA	0.00168634	FALSE
1321005	1	183	-0.578018	0.00168634	FALSE	36	5.30204	0.00168634	FALSE	81	2.35102	0.00168634	FALSE	112	1.20366	0.00168634	FALSE	7.34263	0.363684	0.00168634	FALSE	6.79725	-0.0198888	0.00168634	FALSE	3.39097	-0.277027	0.00168634	FALSE	0	-0.639578	0.00168634	FALSE	0.713777	0.0360447	0.00168634	FALSE	0.998201	0.132949	0.00168634	FALSE
1321007	1	182	-1.36776	0.00168634	FALSE	28	-1.4914	0.00168634	FALSE	69	-7.6728	0.00168634	FALSE	104	-5.16293	0.00168634	FALSE	7.6292	0.598816	0.00168634	FALSE	7.10727	0.181876	0.00168634	FALSE	3.55473	-0.173203	0.00168634	FALSE	1.45795	0.748356	0.00168634	FALSE	1.12049	0.42056	0.00168634	FALSE	0.801354	-0.0487304	0.00168634	FALSE
1321008	1	183	-0.578018	0.00168634	FALSE	27	-2.34058	0.00168634	FALSE	77	-0.990255	0.00168634	FALSE	120	7.57026	0.00168634	FALSE	6.64853	-0.205826	0.00168634	FALSE	6.58567	-0.157589	0.00168634	FALSE	4.02662	0.125979	0.00168634	FALSE	0.950843	0.265603	0.00168634	FALSE	0.778708	0.097431	0.00168634	FALSE	0.742374	-0.103166	0.00168634	FALSE
1330102	1	182	-1.46243	0.00168634	FALSE	32	2.40437	0.00168634	FALSE	86	6.95243	0.00168634	FALSE	98	-5.66786	0.00168634	FALSE	6.75256	0.0874068	0.00168634	FALSE	6.85403	0.220661	0.00168634	FALSE	NA	NA	0.00168634	FALSE	0.375395	-0.259985	0.00168634	FALSE	0.307835	-0.291279	0.00168634	FALSE	NA	NA	0.00168634	FALSE
1330202	1	183	-0.628281	0.00168634	FALSE	38	7.8304	0.00168634	FALSE	89	10.6913	0.00168634	FALSE	123	14.1807	0.00168634	FALSE	8.2167	1.38778	0.00168634	FALSE	7.50912	0.780834	0.00168634	FALSE	NA	NA	0.00168634	FALSE	0	-0.613307	0.00168634	FALSE	0.355514	-0.244008	0.00168634	FALSE	NA	NA	0.00168634	FALSE
1330203	1	184	0.161459	0.00168634	FALSE	25	-3.20895	0.00168634	FALSE	74	-1.83843	0.00168634	FALSE	104	-0.93993	0.00168634	FALSE	5.34306	-0.970057	0.00168634	FALSE	5.57076	-0.48067	0.00168634	FALSE	3.90915	0.156826	0.00168634	FALSE	0.489571	-0.147246	0.00168634	FALSE	0.401654	-0.200386	0.00168634	FALSE	0.872987	0.0469751	0.00168634	FALSE
1330206	1	182	-1.41802	0.00168634	FALSE	21	-6.60567	0.00168634	FALSE	56	-16.8742	0.00168634	FALSE	82	-18.4481	0.00168634	FALSE	4.77785	-1.43381	0.00168634	FALSE	5.00937	-0.846026	0.00168634	FALSE	3.37556	-0.181471	0.00168634	FALSE	0.993096	0.332099	0.00168634	FALSE	0.690488	0.0726803	0.00168634	FALSE	0.317635	-0.465586	0.00168634	FALSE
1330303	1	182	-1.33539	0.00168634	FALSE	20	-7.44255	0.00168634	FALSE	59	-14.6753	0.00168634	FALSE	93	-10.4484	0.00168634	FALSE	6.50561	-0.12315	0.00168634	FALSE	5.70767	-0.43542	0.00168634	FALSE	3.16023	-0.279518	0.00168634	FALSE	0.950843	0.27906	0.00168634	FALSE	0.793557	0.16159	0.00168634	FALSE	0.719816	-0.102615	0.00168634	FALSE
1330309	1	182	-1.33539	0.00168634	FALSE	35	5.29516	0.00168634	FALSE	89	10.3842	0.00168634	FALSE	122	12.6305	0.00168634	FALSE	7.02005	0.298955	0.00168634	FALSE	6.59296	0.140736	0.00168634	FALSE	3.67153	0.0446456	0.00168634	FALSE	0.475127	-0.173811	0.00168634	FALSE	0.389228	-0.220668	0.00168634	FALSE	0.719816	-0.102615	0.00168634	FALSE
1330402	1	182	-1.46243	0.00168634	FALSE	34	3.98364	0.00168634	FALSE	84	5.40889	0.00168634	FALSE	109	2.27531	0.00168634	FALSE	7.16241	0.395993	0.00168634	FALSE	6.8952	0.243471	0.00168634	FALSE	3.97204	0.162462	0.00168634	FALSE	0.436483	-0.203193	0.00168634	FALSE	0.27798	-0.318755	0.00168634	FALSE	1.3141	0.421722	0.00168634	FALSE
1330808	1	183	-0.747817	0.00168634	FALSE	32	2.40437	0.00168634	FALSE	83	4.63712	0.00168634	FALSE	118	8.77427	0.00168634	FALSE	7.06011	0.318972	0.00168634	FALSE	6.5508	0.0526529	0.00168634	FALSE	3.80868	0.0749117	0.00168634	FALSE	0.646723	-0.00774258	0.00168634	FALSE	0.538124	-0.079346	0.00168634	FALSE	0.645173	-0.172758	0.00168634	FALSE
1330904	1	184	-0.0332038	0.00168634	FALSE	34	3.98364	0.00168634	FALSE	87	7.7242	0.00168634	FALSE	123	12.3848	0.00168634	FALSE	7.72571	0.820123	0.00168634	FALSE	7.48137	0.568251	0.00168634	FALSE	NA	NA	0.00168634	FALSE	0.577276	-0.0723047	0.00168634	FALSE	0.608613	-0.0144762	0.00168634	FALSE	NA	NA	0.00168634	FALSE
1331004	1	188	2.82525	0.00168634	FALSE	27	-1.5438	0.00168634	FALSE	77	0.00650779	0.00168634	FALSE	104	-1.33522	0.00168634	FALSE	6.64853	0.00908332	0.00168634	FALSE	5.89709	-0.30955	0.00168634	FALSE	3.16023	-0.272611	0.00168634	FALSE	0.851056	0.182217	0.00168634	FALSE	0.427208	-0.181422	0.00168634	FALSE	0.801354	-0.0339581	0.00168634	FALSE
1340101	1	182	-2.32791	0.00168634	FALSE	27	-0.970339	0.00168634	FALSE	65	-7.89552	0.00168634	FALSE	79	-15.8108	0.00168634	FALSE	5.44235	-0.864832	0.00168634	FALSE	5.47116	-0.716361	0.00168634	FALSE	3.45405	-0.0181132	0.00168634	FALSE	0.891168	0.183811	0.00168634	FALSE	0.896599	0.18	0.00168634	FALSE	0.361402	-0.448553	0.00168634	FALSE
1340102	1	184	-0.748432	0.00168634	FALSE	33	4.12474	0.00168634	FALSE	92	14.6581	0.00168634	FALSE	129	23.9804	0.00168634	FALSE	7.32429	0.679305	0.00168634	FALSE	7.14786	0.374853	0.00168634	FALSE	4.38303	0.570857	0.00168634	FALSE	0.436483	-0.249039	0.00168634	FALSE	0.190227	-0.487811	0.00168634	FALSE	0.801354	-0.0425002	0.00168634	FALSE
1340204	1	183	-1.6845	0.00168634	FALSE	35	5.63597	0.00168634	FALSE	71	-2.14976	0.00168634	FALSE	75	-16.4779	0.00168634	FALSE	8.47096	1.47145	0.00168634	FALSE	8.00232	0.741802	0.00168634	FALSE	0	-1.78093	0.00168634	FALSE	0.375395	-0.30152	0.00168634	FALSE	0.824903	0.101058	0.00168634	FALSE	NA	NA	0.00168634	FALSE
1340302	1	183	-1.6845	0.00168634	FALSE	32	3.26707	0.00168634	FALSE	80	4.79616	0.00168634	FALSE	115	12.4063	0.00168634	FALSE	6.83167	0.237174	0.00168634	FALSE	NA	NA	0.00168634	FALSE	2.23518	-0.583036	0.00168634	FALSE	0.788844	0.0828453	0.00168634	FALSE	1.28213	0.521844	0.00168634	FALSE	1.52087	0.580297	0.00168634	FALSE
1340501	1	182	-2.19071	0.00168634	FALSE	25	-2.33483	0.00168634	FALSE	68	-4.73995	0.00168634	FALSE	76	-17.1188	0.00168634	FALSE	5.0759	-1.10166	0.00168634	FALSE	NA	NA	0.00168634	FALSE	1.90503	-0.641571	0.00168634	FALSE	0.814367	0.111215	0.00168634	FALSE	1.14896	0.385522	0.00168634	FALSE	NA	NA	0.00168634	FALSE
1340504	1	182	-2.19071	0.00168634	FALSE	29	1.06189	0.00168634	FALSE	78	3.61322	0.00168634	FALSE	116	14.7142	0.00168634	FALSE	6.66809	0.204737	0.00168634	FALSE	NA	NA	0.00168634	FALSE	1.70976	-0.765376	0.00168634	FALSE	0.489571	-0.197983	0.00168634	FALSE	1.28891	0.517837	0.00168634	FALSE	1.39908	0.472064	0.00168634	FALSE
1340604	1	183	-1.41524	0.00168634	FALSE	30	1.89799	0.00168634	FALSE	59	-11.9448	0.00168634	FALSE	69	-21.0407	0.00168634	FALSE	6.36895	-0.0681834	0.00168634	FALSE	NA	NA	0.00168634	FALSE	1.93116	-0.889558	0.00168634	FALSE	0.521258	-0.179109	0.00168634	FALSE	1.24214	0.489691	0.00168634	FALSE	NA	NA	0.00168634	FALSE
1340606	1	183	-1.41524	0.00168634	FALSE	20	-6.59382	0.00168634	FALSE	61	-10.2742	0.00168634	FALSE	71	-19.4491	0.00168634	FALSE	4.77785	-1.37368	0.00168634	FALSE	6.99526	0.109296	0.00168634	FALSE	NA	NA	0.00168634	FALSE	1.2397	0.504828	0.00168634	FALSE	0.826531	0.0967724	0.00168634	FALSE	NA	NA	0.00168634	FALSE
1340608	1	183	-1.41524	0.00168634	FALSE	32	3.59635	0.00168634	FALSE	94	17.2913	0.00168634	FALSE	123	21.9338	0.00168634	FALSE	7.48925	0.851035	0.00168634	FALSE	7.59765	0.501339	0.00168634	FALSE	4.79834	0.928238	0.00168634	FALSE	0.770064	0.0577488	0.00168634	FALSE	0.436457	-0.272008	0.00168634	FALSE	1.50645	0.567486	0.00168634	FALSE
1340702	1	183	-2.42999	0.00168634	FALSE	32	3.72072	0.00168634	FALSE	82	6.48205	0.00168634	FALSE	125	19.1779	0.00168634	FALSE	7.22916	0.577471	0.00168634	FALSE	7.01194	0.244794	0.00168634	FALSE	5.0998	0.979218	0.00168634	FALSE	0.598713	-0.0912921	0.00168634	FALSE	0.692132	-0.0137162	0.00168634	FALSE	1.00145	0.128106	0.00168634	FALSE
1340705	1	196	7.83663	0.00168634	FALSE	20	-6.46945	0.00168634	FALSE	72	-1.87113	0.00168634	FALSE	107	4.85302	0.00168634	FALSE	5.91842	-0.498001	0.00168634	FALSE	6.10105	-0.348025	0.00168634	FALSE	3.27976	-0.174691	0.00168634	FALSE	0.577276	-0.1117	0.00168634	FALSE	0.411503	-0.279026	0.00168634	FALSE	0.587686	-0.253781	0.00168634	FALSE
1340801	1	183	-1.53817	0.00168634	FALSE	24	-3.18401	0.00168634	FALSE	68	-3.32262	0.00168634	FALSE	85	-6.78536	0.00168634	FALSE	5.50635	-0.740679	0.00168634	FALSE	5.78084	-0.497198	0.00168634	FALSE	4.04648	0.387693	0.00168634	FALSE	1.35038	0.593434	0.00168634	FALSE	0.952973	0.210358	0.00168634	FALSE	0.910856	0.0381752	0.00168634	FALSE
1340807	1	183	-1.53817	0.00168634	FALSE	30	1.91107	0.00168634	FALSE	54	-15.0171	0.00168634	FALSE	60	-26.681	0.00168634	FALSE	6.11274	-0.243136	0.00168634	FALSE	6.62895	0.0547646	0.00168634	FALSE	NA	NA	0.00168634	FALSE	1.2397	0.488068	0.00168634	FALSE	1.0713	0.322228	0.00168634	FALSE	NA	NA	0.00168634	FALSE
1340905	1	215	21.6069	0.00168634	FALSE	13	-11.8016	0.00168634	FALSE	55	-14.8904	0.00168634	FALSE	64	-24.5772	0.00168634	FALSE	5.80246	-0.636724	0.00168634	FALSE	6.29097	-0.285041	0.00168634	FALSE	NA	NA	0.00168634	FALSE	1.2397	0.509333	0.00168634	FALSE	0.679383	-0.0352465	0.00168634	FALSE	NA	NA	0.00168634	FALSE
1340909	1	182	-4.45455	0.00168634	FALSE	28	0.936083	0.00168634	FALSE	79	5.15721	0.00168634	FALSE	97	1.68504	0.00168634	FALSE	8.04314	1.20177	0.00168634	FALSE	7.54182	0.52902	0.00168634	FALSE	4.24559	0.494402	0.00168634	FALSE	0.375395	-0.313463	0.00168634	FALSE	0.811566	0.0897207	0.00168634	FALSE	0	-0.771311	0.00168634	FALSE
1350104	1	182	-2.01075	0.00168634	FALSE	28	0.154862	0.00168634	FALSE	69	-3.37604	0.00168634	FALSE	95	-3.485	0.00168634	FALSE	4.77785	-1.11211	0.00168634	FALSE	5.00937	-0.585311	0.00168634	FALSE	3.45405	-0.0379186	0.00168634	FALSE	0.617039	-0.0435592	0.00168634	FALSE	0.652871	-0.00511877	0.00168634	FALSE	1.00145	0.121287	0.00168634	FALSE
1350106	1	184	-0.431272	0.00168634	FALSE	27	-0.694319	0.00168634	FALSE	76	2.47118	0.00168634	FALSE	104	3.67742	0.00168634	FALSE	5.56307	-0.467835	0.00168634	FALSE	5.68835	-0.143424	0.00168634	FALSE	NA	NA	0.00168634	FALSE	0.800554	0.131143	0.00168634	FALSE	0.587121	-0.0672799	0.00168634	FALSE	NA	NA	0.00168634	FALSE
1350208	1	182	-2.05178	0.00168634	FALSE	28	0.106175	0.00168634	FALSE	65	-6.27512	0.00168634	FALSE	90	-6.75489	0.00168634	FALSE	6.06403	-0.182235	0.00168634	FALSE	6.02573	-0.0434978	0.00168634	FALSE	3.16023	-0.195387	0.00168634	FALSE	0.851056	0.177071	0.00168634	FALSE	0.925733	0.244206	0.00168634	FALSE	1.24505	0.33777	0.00168634	FALSE
1350403	1	182	-2.0394	0.00168634	FALSE	29	1.04674	0.00168634	FALSE	61	-9.11863	0.00168634	FALSE	69	-23.0955	0.00168634	FALSE	7.08257	0.656231	0.00168634	FALSE	6.20055	0.0870327	0.00168634	FALSE	3.16023	-0.2041	0.00168634	FALSE	1.03749	0.354815	0.00168634	FALSE	1.08221	0.386623	0.00168634	FALSE	1.22671	0.329038	0.00168634	FALSE
1350404	1	186	1.11956	0.00168634	FALSE	27	-0.65162	0.00168634	FALSE	69	-2.43609	0.00168634	FALSE	109	8.73745	0.00168634	FALSE	6.06403	-0.179489	0.00168634	FALSE	6.46019	0.256007	0.00168634	FALSE	3.89293	0.260432	0.00168634	FALSE	0.521258	-0.136626	0.00168634	FALSE	0.806191	0.125676	0.00168634	FALSE	0.666889	-0.187652	0.00168634	FALSE
1350407	1	183	-1.24966	0.00168634	FALSE	26	-1.5008	0.00168634	FALSE	71	-0.765456	0.00168634	FALSE	103	3.9625	0.00168634	FALSE	5.44235	-0.689578	0.00168634	FALSE	5.32544	-0.482498	0.00168634	FALSE	3.16023	-0.2041	0.00168634	FALSE	0.610037	-0.0521095	0.00168634	FALSE	0.603358	-0.066085	0.00168634	FALSE	0.852693	-0.0161644	0.00168634	FALSE
1350503	1	192	5.09435	0.00168634	FALSE	26	-1.47309	0.00168634	FALSE	67	-4.73158	0.00168634	FALSE	70	-21.197	0.00168634	FALSE	7.08257	0.584658	0.00168634	FALSE	6.06136	-0.0237549	0.00168634	FALSE	3.16023	-0.195387	0.00168634	FALSE	0.521258	-0.129528	0.00168634	FALSE	0.601468	-0.0542119	0.00168634	FALSE	0	-0.768716	0.00168634	FALSE
1350903	1	191	4.37974	0.00168634	FALSE	24	-3.05236	0.00168634	FALSE	69	-3.18804	0.00168634	FALSE	100	0.466176	0.00168634	FALSE	6.29689	-0.00691004	0.00168634	FALSE	5.98532	-0.0658847	0.00168634	FALSE	3.48352	-0.0221281	0.00168634	FALSE	0.203977	-0.42449	0.00168634	FALSE	0.378964	-0.258981	0.00168634	FALSE	1.07744	0.188816	0.00168634	FALSE
1351004	1	182	-2.05178	0.00168634	FALSE	29	0.895809	0.00168634	FALSE	74	0.670806	0.00168634	FALSE	100	0.466176	0.00168634	FALSE	5.20086	-0.83214	0.00168634	FALSE	5.42904	-0.374105	0.00168634	FALSE	3.16023	-0.195387	0.00168634	FALSE	0.293266	-0.341481	0.00168634	FALSE	0.255271	-0.372814	0.00168634	FALSE	1.08512	0.195645	0.00168634	FALSE
1360103	1	182	-1.88571	0.00168634	FALSE	24	-3.17488	0.00168634	FALSE	70	-2.90422	0.00168634	FALSE	96	-3.35179	0.00168634	FALSE	5.68018	-0.531121	0.00168634	FALSE	5.25442	-0.495226	0.00168634	FALSE	3.16023	-0.223218	0.00168634	FALSE	1.09104	0.376727	0.00168634	FALSE	0.485434	-0.165285	0.00168634	FALSE	1.18902	0.323216	0.00168634	FALSE
1360305	1	183	-1.1711	0.00168634	FALSE	33	3.93183	0.00168634	FALSE	74	0.182857	0.00168634	FALSE	88	-9.12864	0.00168634	FALSE	6.96977	0.439848	0.00168634	FALSE	5.79735	-0.194406	0.00168634	FALSE	3.16023	-0.223218	0.00168634	FALSE	0.735047	0.045775	0.00168634	FALSE	0.813241	0.136394	0.00168634	FALSE	0.361402	-0.412293	0.00168634	FALSE
1360501	1	183	-1.17326	0.00168634	FALSE	21	-5.59304	0.00168634	FALSE	52	-16.8394	0.00168634	FALSE	82	-13.4097	0.00168634	FALSE	4.77785	-1.17811	0.00168634	FALSE	5.00937	-0.57343	0.00168634	FALSE	3.16023	-0.19739	0.00168634	FALSE	0.885951	0.184651	0.00168634	FALSE	0.922308	0.240218	0.00168634	FALSE	0.910856	0.106637	0.00168634	FALSE
1360506	1	186	1.19596	0.00168634	FALSE	29	1.20041	0.00168634	FALSE	76	3.20825	0.00168634	FALSE	92	-5.45143	0.00168634	FALSE	6.50561	0.239518	0.00168634	FALSE	6.03636	0.0949405	0.00168634	FALSE	3.16023	-0.19739	0.00168634	FALSE	0.646723	-0.0430889	0.00168634	FALSE	0.499421	-0.159584	0.00168634	FALSE	0	-0.734035	0.00168634	FALSE
1360507	1	183	-1.17326	0.00168634	FALSE	27	-0.497956	0.00168634	FALSE	69	-2.63898	0.00168634	FALSE	105	4.89429	0.00168634	FALSE	5.44235	-0.63289	0.00168634	FALSE	5.14948	-0.482245	0.00168634	FALSE	3.51955	0.0304198	0.00168634	FALSE	0.800554	0.103355	0.00168634	FALSE	0.699626	0.0296921	0.00168634	FALSE	0.696152	-0.0915233	0.00168634	FALSE
1360702	1	189	3.18886	0.00168634	FALSE	22	-5.11035	0.00168634	FALSE	66	-5.863	0.00168634	FALSE	102	0.762752	0.00168634	FALSE	5.68018	-0.598947	0.00168634	FALSE	6.03636	-0.0672971	0.00168634	FALSE	3.94384	0.196739	0.00168634	FALSE	0.983734	0.286313	0.00168634	FALSE	0.830352	0.155652	0.00168634	FALSE	0.890631	0.0580381	0.00168634	FALSE
1360710	1	184	-0.759838	0.00168634	FALSE	34	5.07981	0.00168634	FALSE	71	-1.68641	0.00168634	FALSE	104	2.3544	0.00168634	FALSE	7.41388	0.82356	0.00168634	FALSE	6.19474	0.0357817	0.00168634	FALSE	NA	NA	0.00168634	FALSE	0.264342	-0.398532	0.00168634	FALSE	0.525908	-0.132173	0.00168634	FALSE	NA	NA	0.00168634	FALSE
1360807	1	186	0.972741	0.00168634	FALSE	29	0.773293	0.00168634	FALSE	73	-0.588912	0.00168634	FALSE	80	-14.9055	0.00168634	FALSE	7.12796	0.558956	0.00168634	FALSE	7.34735	0.664405	0.00168634	FALSE	NA	NA	0.00168634	FALSE	0.973634	0.267579	0.00168634	FALSE	1.01105	0.318432	0.00168634	FALSE	NA	NA	0.00168634	FALSE
1360901	1	186	1.09405	0.00168634	FALSE	25	-2.56281	0.00168634	FALSE	74	-0.361571	0.00168634	FALSE	101	-0.842695	0.00168634	FALSE	5.50635	-0.665487	0.00168634	FALSE	5.46828	-0.408635	0.00168634	FALSE	NA	NA	0.00168634	FALSE	0.851056	0.164217	0.00168634	FALSE	0.514225	-0.13357	0.00168634	FALSE	NA	NA	0.00168634	FALSE
1360905	1	183	-1.27517	0.00168634	FALSE	31	2.53227	0.00168634	FALSE	83	7.15629	0.00168634	FALSE	117	11.8905	0.00168634	FALSE	6.36895	0.0422789	0.00168634	FALSE	6.42595	0.214626	0.00168634	FALSE	NA	NA	0.00168634	FALSE	0.203977	-0.451788	0.00168634	FALSE	0.447761	-0.196406	0.00168634	FALSE	NA	NA	0.00168634	FALSE
1370108	1	186	0.767989	0.00168634	FALSE	35	4.95666	0.00168634	FALSE	82	4.65013	0.00168634	FALSE	121	11.5322	0.00168634	FALSE	7.26791	0.435535	0.00168634	FALSE	6.78124	0.106114	0.00168634	FALSE	NA	NA	0.00168634	FALSE	0.703057	0.023585	0.00168634	FALSE	0.776283	0.0924636	0.00168634	FALSE	NA	NA	0.00168634	FALSE
1370205	1	188	2.19722	0.00168634	FALSE	18	-8.46712	0.00168634	FALSE	64	-9.24172	0.00168634	FALSE	93	-8.68682	0.00168634	FALSE	5.16814	-1.14545	0.00168634	FALSE	5.76115	-0.459092	0.00168634	FALSE	NA	NA	0.00168634	FALSE	1.29277	0.571818	0.00168634	FALSE	0.780535	0.0963765	0.00168634	FALSE	NA	NA	0.00168634	FALSE
1370301	1	182	-2.09046	0.00168634	FALSE	33	3.3774	0.00168634	FALSE	93	13.1396	0.00168634	FALSE	135	21.6416	0.00168634	FALSE	7.06011	0.279076	0.00168634	FALSE	7.39881	0.448289	0.00168634	FALSE	NA	NA	0.00168634	FALSE	0.646723	-0.028786	0.00168634	FALSE	0.529919	-0.134263	0.00168634	FALSE	NA	NA	0.00168634	FALSE
1370501	1	184	-0.661237	0.00168634	FALSE	31	1.79813	0.00168634	FALSE	67	-6.92641	0.00168634	FALSE	103	-1.46576	0.00168634	FALSE	6.90475	0.162096	0.00168634	FALSE	6.33717	-0.139936	0.00168634	FALSE	NA	NA	0.00168634	FALSE	0.203977	-0.440387	0.00168634	FALSE	0.92075	0.225415	0.00168634	FALSE	NA	NA	0.00168634	FALSE
1370602	1	182	-1.88255	0.00168634	FALSE	37	6.46316	0.00168634	FALSE	76	-0.479466	0.00168634	FALSE	90	-11.458	0.00168634	FALSE	7.56094	0.597089	0.00168634	FALSE	6.98366	0.170018	0.00168634	FALSE	NA	NA	0.00168634	FALSE	0	-0.63776	0.00168634	FALSE	0.514225	-0.14726	0.00168634	FALSE	NA	NA	0.00168634	FALSE
1370604	1	184	-0.303067	0.00168634	FALSE	34	3.91562	0.00168634	FALSE	89	10.3797	0.00168634	FALSE	111	5.25433	0.00168634	FALSE	8.18953	1.11285	0.00168634	FALSE	7.73603	0.659668	0.00168634	FALSE	NA	NA	0.00168634	FALSE	0.703057	0.0315346	0.00168634	FALSE	0.541718	-0.121268	0.00168634	FALSE	NA	NA	0.00168634	FALSE
1370607	1	182	-1.88255	0.00168634	FALSE	26	-2.87783	0.00168634	FALSE	72	-3.82074	0.00168634	FALSE	106	1.27521	0.00168634	FALSE	6.35117	-0.395529	0.00168634	FALSE	6.2076	-0.335054	0.00168634	FALSE	NA	NA	0.00168634	FALSE	0.983734	0.298733	0.00168634	FALSE	0.740676	0.0668287	0.00168634	FALSE	NA	NA	0.00168634	FALSE
1370704	1	183	-1.37585	0.00168634	FALSE	37	6.53593	0.00168634	FALSE	90	10.8243	0.00168634	FALSE	130	18.0311	0.00168634	FALSE	8.089	1.05376	0.00168634	FALSE	7.8118	0.677113	0.00168634	FALSE	NA	NA	0.00168634	FALSE	0.436483	-0.224236	0.00168634	FALSE	0.793557	0.108361	0.00168634	FALSE	NA	NA	0.00168634	FALSE
1370805	1	191	4.34105	0.00168634	FALSE	14	-11.6257	0.00168634	FALSE	50	-20.0465	0.00168634	FALSE	84	-15.1858	0.00168634	FALSE	5.50635	-0.8908	0.00168634	FALSE	5.35923	-0.681779	0.00168634	FALSE	NA	NA	0.00168634	FALSE	1.45795	0.725374	0.00168634	FALSE	1.05909	0.352732	0.00168634	FALSE	NA	NA	0.00168634	FALSE
1371001	1	187	1.42242	0.00168634	FALSE	27	-1.49384	0.00168634	FALSE	81	3.89945	0.00168634	FALSE	97	-4.96948	0.00168634	FALSE	6.50561	-0.156871	0.00168634	FALSE	6.43339	-0.0998071	0.00168634	FALSE	NA	NA	0.00168634	FALSE	0.973634	0.284295	0.00168634	FALSE	0.578358	-0.0901485	0.00168634	FALSE	NA	NA	0.00168634	FALSE
1371003	1	186	0.632676	0.00168634	FALSE	31	1.90288	0.00168634	FALSE	76	-0.277141	0.00168634	FALSE	92	-8.9486	0.00168634	FALSE	6.96977	0.223972	0.00168634	FALSE	6.72306	0.0887133	0.00168634	FALSE	NA	NA	0.00168634	FALSE	0.264342	-0.390935	0.00168634	FALSE	0.692132	0.0174153	0.00168634	FALSE	NA	NA	0.00168634	FALSE
1380101	1	183	-1.60816	0.00168634	FALSE	31	2.15448	0.00168634	FALSE	75	-0.526355	0.00168634	FALSE	108	1.31807	0.00168634	FALSE	6.50561	-0.0405682	0.00168634	FALSE	5.98532	-0.262367	0.00168634	FALSE	NA	NA	0.00168634	FALSE	0.646723	-0.0153428	0.00168634	FALSE	0.780535	0.098457	0.00168634	FALSE	NA	NA	0.00168634	FALSE
1380105	1	182	-2.3979	0.00168634	FALSE	36	6.40038	0.00168634	FALSE	92	13.674	0.00168634	FALSE	131	19.622	0.00168634	FALSE	7.92034	1.12022	0.00168634	FALSE	7.6289	0.807289	0.00168634	FALSE	NA	NA	0.00168634	FALSE	0.329291	-0.317531	0.00168634	FALSE	0.60635	-0.0662199	0.00168634	FALSE	NA	NA	0.00168634	FALSE
1380406	1	187	1.02218	0.00168634	FALSE	20	-6.0827	0.00168634	FALSE	69	-4.11669	0.00168634	FALSE	105	0.969367	0.00168634	FALSE	6.78122	0.259203	0.00168634	FALSE	5.73047	-0.283576	0.00168634	FALSE	NA	NA	0.00168634	FALSE	1.39688	0.674595	0.00168634	FALSE	0.793557	0.108682	0.00168634	FALSE	NA	NA	0.00168634	FALSE
1380503	1	184	-1.12166	0.00168634	FALSE	21	-5.29306	0.00168634	FALSE	58	-12.6062	0.00168634	FALSE	86	-12.7507	0.00168634	FALSE	5.16814	-0.955336	0.00168634	FALSE	5.13512	-0.613441	0.00168634	FALSE	NA	NA	0.00168634	FALSE	1.07664	0.376891	0.00168634	FALSE	0.9309	0.235077	0.00168634	FALSE	NA	NA	0.00168634	FALSE
1380603	1	183	-1.83627	0.00168634	FALSE	28	0.234379	0.00168634	FALSE	60	-11.0626	0.00168634	FALSE	65	-27.9149	0.00168634	FALSE	5.70793	-0.548911	0.00168634	FALSE	5.47554	-0.424822	0.00168634	FALSE	NA	NA	0.00168634	FALSE	0.646723	-0.0227883	0.00168634	FALSE	0.949631	0.252315	0.00168634	FALSE	NA	NA	0.00168634	FALSE
1380801	1	183	-1.67676	0.00168634	FALSE	28	0.385954	0.00168634	FALSE	71	-2.15501	0.00168634	FALSE	103	1.11719	0.00168634	FALSE	6.00153	-0.252913	0.00168634	FALSE	5.70767	-0.214945	0.00168634	FALSE	NA	NA	0.00168634	FALSE	0.770064	0.0822839	0.00168634	FALSE	0.676583	-0.000639584	0.00168634	FALSE	NA	NA	0.00168634	FALSE
1380802	1	183	-1.67676	0.00168634	FALSE	25	-2.16159	0.00168634	FALSE	67	-5.49629	0.00168634	FALSE	80	-17.1868	0.00168634	FALSE	5.20086	-0.909866	0.00168634	FALSE	5.19793	-0.54669	0.00168634	FALSE	NA	NA	0.00168634	FALSE	1.11336	0.40909	0.00168634	FALSE	0.743784	0.0628927	0.00168634	FALSE	NA	NA	0.00168634	FALSE
1380905	1	183	-1.79523	0.00168634	FALSE	29	1.05473	0.00168634	FALSE	76	0.950436	0.00168634	FALSE	107	0.605824	0.00168634	FALSE	5.87695	-0.407284	0.00168634	FALSE	6.10105	-0.145655	0.00168634	FALSE	3.16023	-0.43415	0.00168634	FALSE	0.800554	0.123356	0.00168634	FALSE	0.70609	0.0266396	0.00168634	FALSE	0.910856	0.0339495	0.00168634	FALSE
1380906	1	183	-1.79523	0.00168634	FALSE	26	-1.49281	0.00168634	FALSE	68	-5.73211	0.00168634	FALSE	106	-0.19	0.00168634	FALSE	5.62938	-0.610421	0.00168634	FALSE	5.95128	-0.243125	0.00168634	FALSE	3.62263	-0.140987	0.00168634	FALSE	0.908279	0.225908	0.00168634	FALSE	0.887469	0.198118	0.00168634	FALSE	0.832705	-0.038179	0.00168634	FALSE
1380909	1	187	1.36374	0.00168634	FALSE	29	1.05473	0.00168634	FALSE	87	10.1389	0.00168634	FALSE	131	19.7056	0.00168634	FALSE	6.90475	0.436026	0.00168634	FALSE	7.39521	0.696596	0.00168634	FALSE	4.92716	0.686085	0.00168634	FALSE	0.293266	-0.359571	0.00168634	FALSE	0.529919	-0.139914	0.00168634	FALSE	0.967177	0.0859317	0.00168634	FALSE
1381002	1	183	-3.872	0.00168634	FALSE	38	8.98905	0.00168634	FALSE	92	14.5599	0.00168634	FALSE	128	18.2466	0.00168634	FALSE	7.6292	0.899521	0.00168634	FALSE	7.1714	0.540109	0.00168634	FALSE	3.97204	0.0837402	0.00168634	FALSE	0	-0.609721	0.00168634	FALSE	0.436457	-0.217201	0.00168634	FALSE	1.06102	0.165893	0.00168634	FALSE
1381005	1	215	21.3997	0.00168634	FALSE	13	-12.2405	0.00168634	FALSE	60	-12.1703	0.00168634	FALSE	96	-7.21979	0.00168634	FALSE	6.50561	-0.0223919	0.00168634	FALSE	6.07989	-0.170254	0.00168634	FALSE	3.8553	0.0097253	0.00168634	FALSE	0	-0.609721	0.00168634	FALSE	0.556575	-0.10364	0.00168634	FALSE	0.977222	0.0885474	0.00168634	FALSE
1390301	1	183	-1.9168	0.00168634	FALSE	27	-0.569401	0.00168634	FALSE	66	-6.69453	0.00168634	FALSE	100	-2.03793	0.00168634	FALSE	6.64853	0.0818128	0.00168634	FALSE	6.104	-0.134221	0.00168634	FALSE	3.45405	-0.100025	0.00168634	FALSE	1.2397	0.528198	0.00168634	FALSE	0.683341	0.0310152	0.00168634	FALSE	0.683306	-0.156555	0.00168634	FALSE
1390606	1	205	13.8047	0.00168634	FALSE	10	-13.9932	0.00168634	FALSE	51	-18.2711	0.00168634	FALSE	63	-28.7559	0.00168634	FALSE	5.80246	-0.555222	0.00168634	FALSE	5.45441	-0.494139	0.00168634	FALSE	3.16023	-0.257493	0.00168634	FALSE	0.770064	0.0916019	0.00168634	FALSE	0.453633	-0.180383	0.00168634	FALSE	0.72806	-0.116781	0.00168634	FALSE
1390707	1	184	-1.20218	0.00168634	FALSE	28	0.220233	0.00168634	FALSE	79	3.33847	0.00168634	FALSE	101	-1.31582	0.00168634	FALSE	6.06403	-0.358279	0.00168634	FALSE	6.26192	-0.0467199	0.00168634	FALSE	3.16023	-0.257493	0.00168634	FALSE	0.646723	-0.0230627	0.00168634	FALSE	0.546583	-0.0948422	0.00168634	FALSE	1.34966	0.435642	0.00168634	FALSE
1390802	1	184	-1.20218	0.00168634	FALSE	29	1.00987	0.00168634	FALSE	79	3.33847	0.00168634	FALSE	113	7.34945	0.00168634	FALSE	6.64853	0.0818128	0.00168634	FALSE	6.14459	-0.111727	0.00168634	FALSE	3.51955	-0.0649237	0.00168634	FALSE	0.403644	-0.249042	0.00168634	FALSE	0.436457	-0.19619	0.00168634	FALSE	0.775366	-0.0747406	0.00168634	FALSE
1390905	1	182	-2.63141	0.00168634	FALSE	36	6.53731	0.00168634	FALSE	84	7.19732	0.00168634	FALSE	123	14.5705	0.00168634	FALSE	7.41388	0.658063	0.00168634	FALSE	6.912	0.313472	0.00168634	FALSE	4.17705	0.287448	0.00168634	FALSE	0.264342	-0.378545	0.00168634	FALSE	0.650231	0.000544427	0.00168634	FALSE	0.837381	-0.0196272	0.00168634	FALSE
1400303	1	182	-1.95023	0.00168634	FALSE	33	3.2304	0.00168634	FALSE	92	12.2128	0.00168634	FALSE	133	21.8448	0.00168634	FALSE	7.9117	1.04027	0.00168634	FALSE	7.55639	0.646626	0.00168634	FALSE	4.30497	0.341682	0.00168634	FALSE	0.788844	0.145735	0.00168634	FALSE	0.556575	-0.0880726	0.00168634	FALSE	0.762982	-0.0449689	0.00168634	FALSE
1400405	1	182	-1.95023	0.00168634	FALSE	35	4.80967	0.00168634	FALSE	82	4.49506	0.00168634	FALSE	86	-12.0942	0.00168634	FALSE	7.10693	0.434338	0.00168634	FALSE	6.3998	0.00579412	0.00168634	FALSE	NA	NA	0.00168634	FALSE	0.264342	-0.341872	0.00168634	FALSE	0.692132	0.0366795	0.00168634	FALSE	NA	NA	0.00168634	FALSE
1400507	1	192	5.1959	0.00168634	FALSE	26	-2.29704	0.00168634	FALSE	67	-7.08148	0.00168634	FALSE	99	-2.70685	0.00168634	FALSE	6.8174	0.216339	0.00168634	FALSE	6.7374	0.192848	0.00168634	FALSE	NA	NA	0.00168634	FALSE	0	-0.587619	0.00168634	FALSE	0.271397	-0.35052	0.00168634	FALSE	NA	NA	0.00168634	FALSE
1400808	1	187	1.62283	0.00168634	FALSE	33	3.2304	0.00168634	FALSE	83	5.26683	0.00168634	FALSE	119	11.7353	0.00168634	FALSE	7.57832	0.789255	0.00168634	FALSE	6.70895	0.177085	0.00168634	FALSE	3.76038	0.0498228	0.00168634	FALSE	0	-0.587619	0.00168634	FALSE	0.459659	-0.177263	0.00168634	FALSE	0.829104	0.0137941	0.00168634	FALSE
1400901	1	187	1.80526	0.00168634	FALSE	20	-7.05737	0.00168634	FALSE	55	-16.2804	0.00168634	FALSE	62	-29.4902	0.00168634	FALSE	4.77785	-1.26576	0.00168634	FALSE	5.00937	-0.674531	0.00168634	FALSE	NA	NA	0.00168634	FALSE	1.00991	0.350973	0.00168634	FALSE	1.0713	0.391419	0.00168634	FALSE	NA	NA	0.00168634	FALSE
1400903	1	184	-0.563962	0.00168634	FALSE	32	3.13279	0.00168634	FALSE	76	1.26125	0.00168634	FALSE	92	-5.61549	0.00168634	FALSE	6.50561	0.151874	0.00168634	FALSE	5.74981	-0.19265	0.00168634	FALSE	3.16023	-0.246366	0.00168634	FALSE	0.403644	-0.226177	0.00168634	FALSE	0.418339	-0.225899	0.00168634	FALSE	0.755737	-0.050217	0.00168634	FALSE
1400908	1	183	-1.3537	0.00168634	FALSE	25	-2.81147	0.00168634	FALSE	72	-2.08002	0.00168634	FALSE	107	6.32188	0.00168634	FALSE	5.34306	-0.802002	0.00168634	FALSE	5.41074	-0.413319	0.00168634	FALSE	3.28933	-0.164514	0.00168634	FALSE	0.891168	0.237935	0.00168634	FALSE	0.665602	0.00786619	0.00168634	FALSE	0.775366	-0.0321007	0.00168634	FALSE
1401001	1	183	-1.03811	0.00168634	FALSE	35	4.84478	0.00168634	FALSE	78	1.00142	0.00168634	FALSE	107	3.46088	0.00168634	FALSE	6.83167	0.314394	0.00168634	FALSE	6.62895	0.165457	0.00168634	FALSE	3.40875	-0.112656	0.00168634	FALSE	0.436483	-0.172129	0.00168634	FALSE	0.957011	0.286537	0.00168634	FALSE	0.317635	-0.422376	0.00168634	FALSE
1401003	1	182	-1.82785	0.00168634	FALSE	28	-1.09949	0.00168634	FALSE	82	4.34269	0.00168634	FALSE	97	-4.49736	0.00168634	FALSE	5.80246	-0.530078	0.00168634	FALSE	6.27705	-0.0635679	0.00168634	FALSE	3.45405	-0.083936	0.00168634	FALSE	0.610037	-0.00690975	0.00168634	FALSE	0.396382	-0.243487	0.00168634	FALSE	0.317635	-0.422376	0.00168634	FALSE
1401006	1	184	-0.24837	0.00168634	FALSE	30	0.598874	0.00168634	FALSE	78	1.00142	0.00168634	FALSE	103	0.277583	0.00168634	FALSE	5.80246	-0.530078	0.00168634	FALSE	6.1344	-0.156406	0.00168634	FALSE	3.45405	-0.083936	0.00168634	FALSE	0.189547	-0.407207	0.00168634	FALSE	0.668944	0.0141958	0.00168634	FALSE	0.696152	-0.0730245	0.00168634	FALSE
1410103	1	182	-1.64138	0.00168634	FALSE	28	-0.0988244	0.00168634	FALSE	69	-4.61722	0.00168634	FALSE	74	-19.2951	0.00168634	FALSE	5.89317	-0.314381	0.00168634	FALSE	6.01876	-0.123296	0.00168634	FALSE	NA	NA	0.00168634	FALSE	0.851056	0.167616	0.00168634	FALSE	1.20378	0.494105	0.00168634	FALSE	NA	NA	0.00168634	FALSE
1410201	1	183	-0.926763	0.00168634	FALSE	26	-1.67809	0.00168634	FALSE	79	3.10047	0.00168634	FALSE	95	-4.13084	0.00168634	FALSE	5.70793	-0.453857	0.00168634	FALSE	6.24544	0.00229957	0.00168634	FALSE	3.56462	-0.105903	0.00168634	FALSE	0.89822	0.211462	0.00168634	FALSE	0.436457	-0.212057	0.00168634	FALSE	0.317635	-0.472591	0.00168634	FALSE
1410502	1	188	2.75944	0.00168634	FALSE	23	-4.17132	0.00168634	FALSE	55	-15.8671	0.00168634	FALSE	62	-29.1658	0.00168634	FALSE	5.0759	-0.973163	0.00168634	FALSE	5.70767	-0.342274	0.00168634	FALSE	NA	NA	0.00168634	FALSE	0.489571	-0.172466	0.00168634	FALSE	0.928075	0.239397	0.00168634	FALSE	NA	NA	0.00168634	FALSE
1410506	1	183	-1.18927	0.00168634	FALSE	30	1.77295	0.00168634	FALSE	81	5.85113	0.00168634	FALSE	115	13.0129	0.00168634	FALSE	6.90475	0.527411	0.00168634	FALSE	6.71544	0.313588	0.00168634	FALSE	3.90915	0.0787361	0.00168634	FALSE	0.851056	0.17166	0.00168634	FALSE	0.713777	0.0367971	0.00168634	FALSE	0.942915	0.0831009	0.00168634	FALSE
1410701	1	183	-0.777658	0.00168634	FALSE	27	-1.10846	0.00168634	FALSE	78	2.16407	0.00168634	FALSE	109	5.13445	0.00168634	FALSE	5.70793	-0.453314	0.00168634	FALSE	5.41741	-0.474876	0.00168634	FALSE	3.39097	-0.259275	0.00168634	FALSE	0.715515	0.0518129	0.00168634	FALSE	0.418339	-0.225674	0.00168634	FALSE	1.20886	0.311405	0.00168634	FALSE
1410705	1	182	-1.5674	0.00168634	FALSE	32	3.13744	0.00168634	FALSE	78	2.16407	0.00168634	FALSE	114	9.11357	0.00168634	FALSE	6.25238	-0.00659021	0.00168634	FALSE	6.33717	0.12371	0.00168634	FALSE	4.41481	0.389841	0.00168634	FALSE	0.203977	-0.43516	0.00168634	FALSE	0.535362	-0.11504	0.00168634	FALSE	1.10633	0.216782	0.00168634	FALSE
1410906	1	184	-0.21215	0.00168634	FALSE	28	-0.0988244	0.00168634	FALSE	74	-0.758374	0.00168634	FALSE	99	-1.24241	0.00168634	FALSE	5.62938	-0.513	0.00168634	FALSE	5.58486	-0.363706	0.00168634	FALSE	3.62263	-0.0748158	0.00168634	FALSE	0.610037	-0.0564486	0.00168634	FALSE	0.601468	-0.0601985	0.00168634	FALSE	0.498639	-0.311731	0.00168634	FALSE
1420204	1	202	11.5821	0.00168634	FALSE	13	-11.572	0.00168634	FALSE	55	-14.7193	0.00168634	FALSE	86	-10.8197	0.00168634	FALSE	6.18374	-0.307451	0.00168634	FALSE	6.27992	-0.0534443	0.00168634	FALSE	3.56462	0.0263253	0.00168634	FALSE	1.13658	0.427542	0.00168634	FALSE	0.884588	0.199662	0.00168634	FALSE	1.00145	0.139957	0.00168634	FALSE
1420301	1	183	-1.99554	0.00168634	FALSE	36	6.58958	0.00168634	FALSE	97	17.6951	0.00168634	FALSE	133	23.1193	0.00168634	FALSE	8.56513	1.48557	0.00168634	FALSE	7.87519	0.830448	0.00168634	FALSE	3.76038	0.131237	0.00168634	FALSE	0.375395	-0.280096	0.00168634	FALSE	0.436457	-0.21275	0.00168634	FALSE	0.801354	-0.0378752	0.00168634	FALSE
1420401	1	182	-3.85491	0.00168634	FALSE	35	6.91436	0.00168634	FALSE	82	6.63426	0.00168634	FALSE	115	9.78329	0.00168634	FALSE	7.10693	0.462077	0.00168634	FALSE	6.62895	0.17668	0.00168634	FALSE	3.65836	0.0935056	0.00168634	FALSE	0.264342	-0.388358	0.00168634	FALSE	0.663642	0.00319344	0.00168634	FALSE	0.858796	0.0193562	0.00168634	FALSE
1420404	1	199	9.57067	0.00168634	FALSE	16	-9.22007	0.00168634	FALSE	68	-5.06019	0.00168634	FALSE	101	-1.35825	0.00168634	FALSE	6.18374	-0.295413	0.00168634	FALSE	5.98532	-0.242201	0.00168634	FALSE	3.30057	-0.133331	0.00168634	FALSE	0.264342	-0.388358	0.00168634	FALSE	0.299788	-0.340798	0.00168634	FALSE	0.636288	-0.186007	0.00168634	FALSE
1420406	1	190	2.46301	0.00168634	FALSE	19	-6.67253	0.00168634	FALSE	72	-1.71892	0.00168634	FALSE	109	5.00834	0.00168634	FALSE	5.80246	-0.608251	0.00168634	FALSE	6.34988	-0.00494371	0.00168634	FALSE	3.54839	0.0237874	0.00168634	FALSE	1.30516	0.602482	0.00168634	FALSE	0.747401	0.0823801	0.00168634	FALSE	0.858796	0.0193562	0.00168634	FALSE
1420503	1	184	-1.10106	0.00168634	FALSE	29	0.992537	0.00168634	FALSE	73	-0.709851	0.00168634	FALSE	80	-15.2171	0.00168634	FALSE	5.56307	-0.725953	0.00168634	FALSE	5.49879	-0.419587	0.00168634	FALSE	NA	NA	0.00168634	FALSE	0.521258	-0.147275	0.00168634	FALSE	0.351166	-0.287216	0.00168634	FALSE	NA	NA	0.00168634	FALSE
1420506	1	183	-1.8908	0.00168634	FALSE	29	0.992537	0.00168634	FALSE	72	-1.54517	0.00168634	FALSE	100	0.699386	0.00168634	FALSE	5.72541	-0.592751	0.00168634	FALSE	5.45441	-0.448469	0.00168634	FALSE	3.16023	-0.1904	0.00168634	FALSE	0.800554	0.118609	0.00168634	FALSE	0.494671	-0.151544	0.00168634	FALSE	0.826245	-0.0157543	0.00168634	FALSE
1420602	1	183	-1.99554	0.00168634	FALSE	28	0.272501	0.00168634	FALSE	70	-3.14271	0.00168634	FALSE	107	4.34455	0.00168634	FALSE	6.36895	-0.168001	0.00168634	FALSE	6.24788	-0.0711961	0.00168634	FALSE	2.42033	-0.586933	0.00168634	FALSE	0.89822	0.205951	0.00168634	FALSE	0.887469	0.202313	0.00168634	FALSE	0.63996	-0.181307	0.00168634	FALSE
1420802	1	184	-0.879639	0.00168634	FALSE	32	3.37588	0.00168634	FALSE	68	-3.86719	0.00168634	FALSE	79	-13.403	0.00168634	FALSE	6.86453	0.121633	0.00168634	FALSE	6.2511	-0.0591385	0.00168634	FALSE	NA	NA	0.00168634	FALSE	0	-0.644742	0.00168634	FALSE	1.23015	0.513028	0.00168634	FALSE	NA	NA	0.00168634	FALSE
1420804	1	183	-1.66938	0.00168634	FALSE	33	4.22506	0.00168634	FALSE	72	-0.525917	0.00168634	FALSE	81	-11.8114	0.00168634	FALSE	8.76631	1.68205	0.00168634	FALSE	7.08459	0.483307	0.00168634	FALSE	NA	NA	0.00168634	FALSE	0.521258	-0.148516	0.00168634	FALSE	0.693275	0.00545937	0.00168634	FALSE	NA	NA	0.00168634	FALSE
1420808	1	184	-0.879639	0.00168634	FALSE	32	3.37588	0.00168634	FALSE	85	10.3332	0.00168634	FALSE	117	16.8383	0.00168634	FALSE	7.84045	0.922383	0.00168634	FALSE	6.70607	0.23696	0.00168634	FALSE	3.16023	-0.1904	0.00168634	FALSE	0.923792	0.234688	0.00168634	FALSE	0.447761	-0.226652	0.00168634	FALSE	0.775366	-0.060971	0.00168634	FALSE
1420809	1	183	-1.66938	0.00168634	FALSE	20	-6.81429	0.00168634	FALSE	48	-20.5735	0.00168634	FALSE	56	-31.707	0.00168634	FALSE	4.77785	-1.59049	0.00168634	FALSE	5.12899	-0.789414	0.00168634	FALSE	NA	NA	0.00168634	FALSE	1.28818	0.581581	0.00168634	FALSE	1.10669	0.39631	0.00168634	FALSE	NA	NA	0.00168634	FALSE
1430104	1	182	-2.55896	0.00168634	FALSE	29	1.55292	0.00168634	FALSE	67	-4.0058	0.00168634	FALSE	98	-0.547261	0.00168634	FALSE	6.13327	-0.102377	0.00168634	FALSE	5.98532	-0.109289	0.00168634	FALSE	3.80868	0.166074	0.00168634	FALSE	0.808555	0.0980404	0.00168634	FALSE	0.885213	0.173903	0.00168634	FALSE	1.14192	0.198453	0.00168634	FALSE
1430105	1	189	2.96922	0.00168634	FALSE	21	-5.24052	0.00168634	FALSE	61	-9.01771	0.00168634	FALSE	82	-13.2805	0.00168634	FALSE	5.04441	-0.995793	0.00168634	FALSE	5.35111	-0.522038	0.00168634	FALSE	3.16023	-0.245046	0.00168634	FALSE	1.03749	0.315981	0.00168634	FALSE	0.793557	0.0872507	0.00168634	FALSE	1.21046	0.26171	0.00168634	FALSE
1430107	1	183	-1.76922	0.00168634	FALSE	27	-0.145441	0.00168634	FALSE	77	4.34738	0.00168634	FALSE	112	10.5943	0.00168634	FALSE	6.00153	-0.210467	0.00168634	FALSE	6.04409	-0.071046	0.00168634	FALSE	3.71878	0.109076	0.00168634	FALSE	0.755667	0.0476925	0.00168634	FALSE	0.482057	-0.207245	0.00168634	FALSE	0.942914	0.0147777	0.00168634	FALSE
1430304	1	183	-1.98896	0.00168634	FALSE	30	1.86936	0.00168634	FALSE	75	1.42441	0.00168634	FALSE	86	-9.9998	0.00168634	FALSE	6.63318	0.248772	0.00168634	FALSE	6.34988	0.0388086	0.00168634	FALSE	3.16023	-0.0841529	0.00168634	FALSE	0.788844	0.110319	0.00168634	FALSE	0.820859	0.121134	0.00168634	FALSE	1.05352	0.133483	0.00168634	FALSE
1430305	1	183	-1.98896	0.00168634	FALSE	33	4.4169	0.00168634	FALSE	72	-1.08154	0.00168634	FALSE	92	-5.22485	0.00168634	FALSE	6.50561	0.144099	0.00168634	FALSE	6.2076	-0.0537917	0.00168634	FALSE	3.51955	0.143656	0.00168634	FALSE	0.203977	-0.446462	0.00168634	FALSE	0.882541	0.179448	0.00168634	FALSE	1.46336	0.511743	0.00168634	FALSE
1430308	1	187	1.17	0.00168634	FALSE	25	-2.37654	0.00168634	FALSE	69	-3.5875	0.00168634	FALSE	111	9.89581	0.00168634	FALSE	5.01893	-1.07573	0.00168634	FALSE	5.37217	-0.597497	0.00168634	FALSE	1.06373	-1.41334	0.00168634	FALSE	0.350836	-0.306655	0.00168634	FALSE	0.444881	-0.23432	0.00168634	FALSE	0.550825	-0.330482	0.00168634	FALSE
1430309	1	190	3.53922	0.00168634	FALSE	27	-0.67818	0.00168634	FALSE	85	9.77759	0.00168634	FALSE	100	1.14174	0.00168634	FALSE	6.36895	0.0319657	0.00168634	FALSE	6.93678	0.42077	0.00168634	FALSE	4.08907	0.504736	0.00168634	FALSE	0.475127	-0.188333	0.00168634	FALSE	0.366867	-0.308075	0.00168634	FALSE	0.615102	-0.271158	0.00168634	FALSE
1430502	1	192	4.70133	0.00168634	FALSE	24	-2.77293	0.00168634	FALSE	74	1.04128	0.00168634	FALSE	84	-10.9056	0.00168634	FALSE	6.64853	0.18624	0.00168634	FALSE	6.48323	0.078428	0.00168634	FALSE	NA	NA	0.00168634	FALSE	1.04894	0.330043	0.00168634	FALSE	0.650231	-0.045537	0.00168634	FALSE	NA	NA	0.00168634	FALSE
1430603	1	184	-1.01558	0.00168634	FALSE	20	-5.93146	0.00168634	FALSE	57	-12.0788	0.00168634	FALSE	94	-3.68451	0.00168634	FALSE	6.06403	-0.253853	0.00168634	FALSE	6.22741	-0.0633152	0.00168634	FALSE	4.16124	0.333989	0.00168634	FALSE	1.51048	0.759118	0.00168634	FALSE	1.19986	0.46028	0.00168634	FALSE	0.832705	-0.0660954	0.00168634	FALSE
1430702	1	203	12.9115	0.00168634	FALSE	14	-10.6935	0.00168634	FALSE	65	-5.42814	0.00168634	FALSE	105	4.84218	0.00168634	FALSE	5.62938	-0.553368	0.00168634	FALSE	6.22741	-0.0347334	0.00168634	FALSE	3.84823	0.202403	0.00168634	FALSE	0.770064	0.0616756	0.00168634	FALSE	0.608613	-0.0885497	0.00168634	FALSE	0.768242	-0.11929	0.00168634	FALSE
1430706	1	182	-3.67306	0.00168634	FALSE	27	0.345827	0.00168634	FALSE	64	-6.26346	0.00168634	FALSE	91	-6.29937	0.00168634	FALSE	5.89317	-0.336924	0.00168634	FALSE	5.98532	-0.192284	0.00168634	FALSE	3.16023	-0.233793	0.00168634	FALSE	1.11336	0.388481	0.00168634	FALSE	0.889839	0.177325	0.00168634	FALSE	0.77789	-0.110385	0.00168634	FALSE
1430903	1	182	-2.18025	0.00168634	FALSE	36	6.50496	0.00168634	FALSE	79	5.24583	0.00168634	FALSE	106	4.9486	0.00168634	FALSE	7.02005	0.375051	0.00168634	FALSE	6.26192	-0.161464	0.00168634	FALSE	3.48352	-0.0292244	0.00168634	FALSE	0.220784	-0.435234	0.00168634	FALSE	1.23134	0.485535	0.00168634	FALSE	1.36582	0.407688	0.00168634	FALSE
1430905	1	183	-1.39051	0.00168634	FALSE	33	3.95742	0.00168634	FALSE	77	3.57519	0.00168634	FALSE	103	2.56112	0.00168634	FALSE	7.65397	0.895181	0.00168634	FALSE	7.45798	0.616941	0.00168634	FALSE	NA	NA	0.00168634	FALSE	0.240609	-0.416362	0.00168634	FALSE	0.299788	-0.395165	0.00168634	FALSE	NA	NA	0.00168634	FALSE
1430906	1	183	-1.39051	0.00168634	FALSE	27	-1.13766	0.00168634	FALSE	63	-8.11926	0.00168634	FALSE	97	-2.21383	0.00168634	FALSE	6.8174	0.208773	0.00168634	FALSE	6.77433	0.172015	0.00168634	FALSE	NA	NA	0.00168634	FALSE	0.908279	0.219246	0.00168634	FALSE	1.28379	0.535122	0.00168634	FALSE	NA	NA	0.00168634	FALSE
1431007	1	182	-2.4448	0.00168634	FALSE	29	1.17525	0.00168634	FALSE	63	-7.44818	0.00168634	FALSE	70	-21.0151	0.00168634	FALSE	6.50561	0.0786268	0.00168634	FALSE	6.32029	-0.0118504	0.00168634	FALSE	3.16023	-0.202483	0.00168634	FALSE	1.03749	0.319398	0.00168634	FALSE	1.08372	0.353401	0.00168634	FALSE	1.55758	0.578108	0.00168634	FALSE
1440104	1	190	3.69993	0.00168634	FALSE	32	3.40487	0.00168634	FALSE	65	-5.74796	0.00168634	FALSE	96	-2.82056	0.00168634	FALSE	7.76507	0.974698	0.00168634	FALSE	7.33603	0.6183	0.00168634	FALSE	NA	NA	0.00168634	FALSE	0.646723	-0.0695013	0.00168634	FALSE	1.33239	0.581361	0.00168634	FALSE	NA	NA	0.00168634	FALSE
1440206	1	182	-2.01698	0.00168634	FALSE	24	-2.91221	0.00168634	FALSE	65	-5.74796	0.00168634	FALSE	94	-4.26477	0.00168634	FALSE	4.5384	-1.45476	0.00168634	FALSE	4.42535	-0.994419	0.00168634	FALSE	1.82961	-0.8905	0.00168634	FALSE	1.12614	0.376193	0.00168634	FALSE	0.9309	0.211871	0.00168634	FALSE	0.696152	-0.145583	0.00168634	FALSE
1440301	1	183	-1.12063	0.00168634	FALSE	19	-6.96728	0.00168634	FALSE	47	-20.023	0.00168634	FALSE	66	-25.5116	0.00168634	FALSE	4.77785	-1.36153	0.00168634	FALSE	5.19095	-0.599222	0.00168634	FALSE	NA	NA	0.00168634	FALSE	1.4087	0.626499	0.00168634	FALSE	1.15909	0.419901	0.00168634	FALSE	NA	NA	0.00168634	FALSE
1440304	1	182	-1.91037	0.00168634	FALSE	29	1.52452	0.00168634	FALSE	77	5.03656	0.00168634	FALSE	112	11.0963	0.00168634	FALSE	7.72571	1.0572	0.00168634	FALSE	6.41148	0.195105	0.00168634	FALSE	3.30057	-0.102173	0.00168634	FALSE	1.30516	0.527933	0.00168634	FALSE	0.793557	0.0743193	0.00168634	FALSE	0.696152	-0.145583	0.00168634	FALSE
1440401	1	193	5.84377	0.00168634	FALSE	24	-2.91221	0.00168634	FALSE	72	-0.345569	0.00168634	FALSE	88	-8.59741	0.00168634	FALSE	6.66809	0.148749	0.00168634	FALSE	6.16984	-0.0278469	0.00168634	FALSE	3.37556	-0.0619868	0.00168634	FALSE	0.521258	-0.186141	0.00168634	FALSE	0.514225	-0.171591	0.00168634	FALSE	0	-0.76426	0.00168634	FALSE
1440509	1	186	0.841476	0.00168634	FALSE	37	7.35304	0.00168634	FALSE	90	13.5463	0.00168634	FALSE	122	15.9542	0.00168634	FALSE	9.1801	2.04012	0.00168634	FALSE	7.58842	0.758146	0.00168634	FALSE	3.30057	-0.102173	0.00168634	FALSE	0.646723	-0.0695013	0.00168634	FALSE	0.378964	-0.296071	0.00168634	FALSE	0.829104	-0.0274272	0.00168634	FALSE
1440602	1	182	-2.45199	0.00168634	FALSE	31	2.97246	0.00168634	FALSE	80	6.43777	0.00168634	FALSE	92	-5.93616	0.00168634	FALSE	6.63318	0.227301	0.00168634	FALSE	6.17633	0.0450438	0.00168634	FALSE	3.45405	-0.0383812	0.00168634	FALSE	0.521258	-0.184939	0.00168634	FALSE	0.601468	-0.0917865	0.00168634	FALSE	1.46611	0.546609	0.00168634	FALSE
1440605	1	193	6.23515	0.00168634	FALSE	17	-8.91606	0.00168634	FALSE	62	-8.59796	0.00168634	FALSE	94	-4.34452	0.00168634	FALSE	4.77785	-1.295	0.00168634	FALSE	5.35111	-0.492015	0.00168634	FALSE	3.40875	-0.0671012	0.00168634	FALSE	1.17323	0.435728	0.00168634	FALSE	0.687919	-0.0100553	0.00168634	FALSE	0.514907	-0.331303	0.00168634	FALSE
1440609	1	183	-1.66225	0.00168634	FALSE	32	3.82165	0.00168634	FALSE	73	0.590541	0.00168634	FALSE	108	6.79703	0.00168634	FALSE	6.38305	0.0220663	0.00168634	FALSE	6.1468	0.0258271	0.00168634	FALSE	3.80868	0.186454	0.00168634	FALSE	0.203977	-0.486983	0.00168634	FALSE	0.728486	0.0282969	0.00168634	FALSE	1.00145	0.117755	0.00168634	FALSE
1440708	1	182	-2.01698	0.00168634	FALSE	32	3.40487	0.00168634	FALSE	79	5.05682	0.00168634	FALSE	110	7.28893	0.00168634	FALSE	6.96977	0.375892	0.00168634	FALSE	6.26192	0.0231712	0.00168634	FALSE	3.33016	-0.0863161	0.00168634	FALSE	0.908279	0.173656	0.00168634	FALSE	0.672884	-0.0255786	0.00168634	FALSE	0.899715	0.0353253	0.00168634	FALSE
1440807	1	182	-2.01698	0.00168634	FALSE	32	3.40487	0.00168634	FALSE	73	0.4262	0.00168634	FALSE	95	-3.54267	0.00168634	FALSE	6.15176	-0.240009	0.00168634	FALSE	6.12542	-0.0524582	0.00168634	FALSE	3.62263	0.0704267	0.00168634	FALSE	0.557316	-0.152619	0.00168634	FALSE	0.740676	0.0368092	0.00168634	FALSE	1.3141	0.403591	0.00168634	FALSE
1440907	1	183	-1.12063	0.00168634	FALSE	23	-3.1254	0.00168634	FALSE	60	-8.39612	0.00168634	FALSE	88	-7.53119	0.00168634	FALSE	5.68018	-0.538946	0.00168634	FALSE	5.67008	-0.280588	0.00168634	FALSE	3.56462	0.0133399	0.00168634	FALSE	1.13658	0.372127	0.00168634	FALSE	0.902877	0.175589	0.00168634	FALSE	1.17452	0.275261	0.00168634	FALSE
1440910	1	182	-1.91037	0.00168634	FALSE	17	-8.22049	0.00168634	FALSE	51	-15.914	0.00168634	FALSE	83	-11.5103	0.00168634	FALSE	5.50635	-0.681576	0.00168634	FALSE	5.85141	-0.162573	0.00168634	FALSE	3.80868	0.168073	0.00168634	FALSE	1.36249	0.587188	0.00168634	FALSE	1.13485	0.3949	0.00168634	FALSE	1.00145	0.115531	0.00168634	FALSE
1450301	1	184	-1.07586	0.00168634	FALSE	27	0.574717	0.00168634	FALSE	70	-2.76743	0.00168634	FALSE	103	2.04352	0.00168634	FALSE	6.50561	0.169808	0.00168634	FALSE	5.94801	-0.156534	0.00168634	FALSE	3.31395	-0.121561	0.00168634	FALSE	0.610037	-0.0755973	0.00168634	FALSE	0.665602	-0.00138588	0.00168634	FALSE	0.852693	0.00283212	0.00168634	FALSE
1450304	1	188	2.0831	0.00168634	FALSE	15	-9.61545	0.00168634	FALSE	64	-7.77934	0.00168634	FALSE	92	-6.71055	0.00168634	FALSE	5.34306	-0.784069	0.00168634	FALSE	6.02192	-0.108432	0.00168634	FALSE	3.16023	-0.219023	0.00168634	FALSE	1.38346	0.660682	0.00168634	FALSE	0.901862	0.221976	0.00168634	FALSE	1.0477	0.182815	0.00168634	FALSE
1450501	1	186	0.551524	0.00168634	FALSE	26	-0.889171	0.00168634	FALSE	68	-4.9028	0.00168634	FALSE	93	-5.79914	0.00168634	FALSE	5.34306	-0.770084	0.00168634	FALSE	5.70767	-0.305813	0.00168634	FALSE	3.51955	-0.045258	0.00168634	FALSE	0.350836	-0.301073	0.00168634	FALSE	0.624926	-0.0329215	0.00168634	FALSE	0.28331	-0.496402	0.00168634	FALSE
1450605	1	183	-1.59232	0.00168634	FALSE	26	-0.889171	0.00168634	FALSE	70	-3.35926	0.00168634	FALSE	102	0.699812	0.00168634	FALSE	5.04441	-0.99495	0.00168634	FALSE	5.11836	-0.632331	0.00168634	FALSE	3.80868	0.109696	0.00168634	FALSE	0.923792	0.231579	0.00168634	FALSE	0.429229	-0.21302	0.00168634	FALSE	0.592085	-0.22199	0.00168634	FALSE
1450701	1	182	-2.10654	0.00168634	FALSE	34	5.57303	0.00168634	FALSE	86	9.06221	0.00168634	FALSE	95	-4.72788	0.00168634	FALSE	6.39451	0.0753953	0.00168634	FALSE	6.27215	0.032641	0.00168634	FALSE	3.80868	0.135644	0.00168634	FALSE	0	-0.637649	0.00168634	FALSE	0.636283	-0.0244431	0.00168634	FALSE	0.498639	-0.308303	0.00168634	FALSE
1450702	1	182	-2.10654	0.00168634	FALSE	25	-2.0696	0.00168634	FALSE	74	-0.961606	0.00168634	FALSE	106	4.02619	0.00168634	FALSE	5.50635	-0.65335	0.00168634	FALSE	5.95636	-0.172874	0.00168634	FALSE	3.33016	-0.16774	0.00168634	FALSE	1.13658	0.444347	0.00168634	FALSE	0.740676	0.0742508	0.00168634	FALSE	0.928076	0.088045	0.00168634	FALSE
1450802	1	188	1.66413	0.00168634	FALSE	29	1.4544	0.00168634	FALSE	80	4.16895	0.00168634	FALSE	98	-2.34409	0.00168634	FALSE	7.31105	0.67062	0.00168634	FALSE	6.85403	0.294367	0.00168634	FALSE	3.51955	-0.0583811	0.00168634	FALSE	0	-0.624208	0.00168634	FALSE	0.538124	-0.109456	0.00168634	FALSE	1.22671	0.34913	0.00168634	FALSE
1450805	1	183	-2.28457	0.00168634	FALSE	34	5.7003	0.00168634	FALSE	86	9.18086	0.00168634	FALSE	101	0.043386	0.00168634	FALSE	8.25195	1.44264	0.00168634	FALSE	7.48137	0.702643	0.00168634	FALSE	3.80868	0.124929	0.00168634	FALSE	0.577276	-0.0746542	0.00168634	FALSE	0.514225	-0.13205	0.00168634	FALSE	0.498639	-0.322846	0.00168634	FALSE
1450808	1	193	5.61284	0.00168634	FALSE	21	-5.33904	0.00168634	FALSE	67	-6.69018	0.00168634	FALSE	103	1.63503	0.00168634	FALSE	5.34306	-0.944124	0.00168634	FALSE	5.68369	-0.4673	0.00168634	FALSE	3.54839	-0.0400946	0.00168634	FALSE	0.598713	-0.0542465	0.00168634	FALSE	0.66024	0.00599371	0.00168634	FALSE	0.990299	0.130931	0.00168634	FALSE
1451006	1	189	2.69536	0.00168634	FALSE	17	-7.99588	0.00168634	FALSE	61	-10.3052	0.00168634	FALSE	83	-13.0202	0.00168634	FALSE	6.50561	0.105235	0.00168634	FALSE	6.29097	0.0173767	0.00168634	FALSE	3.16023	-0.237827	0.00168634	FALSE	1.2397	0.525261	0.00168634	FALSE	0.828337	0.154275	0.00168634	FALSE	1.11452	0.242304	0.00168634	FALSE
1460101	1	182	-1.41746	0.00168634	FALSE	21	-5.10436	0.00168634	FALSE	61	-9.19219	0.00168634	FALSE	69	-21.3079	0.00168634	FALSE	4.77785	-1.11444	0.00168634	FALSE	5.25442	-0.466022	0.00168634	FALSE	NA	NA	0.00168634	FALSE	1.15887	0.43886	0.00168634	FALSE	0.835868	0.158612	0.00168634	FALSE	NA	NA	0.00168634	FALSE
1460203	1	184	0.147947	0.00168634	FALSE	23	-3.57232	0.00168634	FALSE	65	-6.20499	0.00168634	FALSE	79	-14.4443	0.00168634	FALSE	4.77785	-1.06778	0.00168634	FALSE	5.00937	-0.554102	0.00168634	FALSE	3.51955	0.000185295	0.00168634	FALSE	0.646723	-0.0348895	0.00168634	FALSE	0.624926	-0.0345971	0.00168634	FALSE	0.361402	-0.427659	0.00168634	FALSE
1460204	1	182	-1.43153	0.00168634	FALSE	28	0.673582	0.00168634	FALSE	74	1.31287	0.00168634	FALSE	102	3.85964	0.00168634	FALSE	5.3887	-0.566584	0.00168634	FALSE	5.36775	-0.320866	0.00168634	FALSE	3.16023	-0.227624	0.00168634	FALSE	0.577276	-0.101002	0.00168634	FALSE	0.624926	-0.0345971	0.00168634	FALSE	0.982714	0.14578	0.00168634	FALSE
1460705	1	182	-1.36293	0.00168634	FALSE	34	5.10093	0.00168634	FALSE	84	8.24871	0.00168634	FALSE	127	19.9095	0.00168634	FALSE	7.49841	0.924866	0.00168634	FALSE	7.10298	0.568444	0.00168634	FALSE	4.43693	0.491969	0.00168634	FALSE	0.220784	-0.434099	0.00168634	FALSE	0.4057	-0.235008	0.00168634	FALSE	0.852693	0.00893914	0.00168634	FALSE
1460706	1	183	-0.573192	0.00168634	FALSE	29	0.855032	0.00168634	FALSE	79	4.07212	0.00168634	FALSE	111	7.17635	0.00168634	FALSE	6.50561	0.110268	0.00168634	FALSE	6.12376	-0.0688436	0.00168634	FALSE	3.30057	-0.228485	0.00168634	FALSE	0.715515	0.0368738	0.00168634	FALSE	0.564307	-0.0850593	0.00168634	FALSE	1.00145	0.146239	0.00168634	FALSE
1460805	1	184	0.0117663	0.00168634	FALSE	28	0.423085	0.00168634	FALSE	70	-2.24627	0.00168634	FALSE	93	-3.97731	0.00168634	FALSE	6.35117	0.0701563	0.00168634	FALSE	6.1344	0.0215457	0.00168634	FALSE	3.16023	-0.227595	0.00168634	FALSE	0.715515	0.026695	0.00168634	FALSE	0.705221	0.0383784	0.00168634	FALSE	0.666889	-0.150762	0.00168634	FALSE
1461002	1	182	-1.43153	0.00168634	FALSE	19	-6.57953	0.00168634	FALSE	46	-20.4225	0.00168634	FALSE	52	-33.4353	0.00168634	FALSE	5.80246	-0.281747	0.00168634	FALSE	5.6207	-0.206328	0.00168634	FALSE	3.16023	-0.197105	0.00168634	FALSE	0.989434	0.272684	0.00168634	FALSE	0.840566	0.161019	0.00168634	FALSE	0.801354	-0.0246036	0.00168634	FALSE
1461005	1	184	0.147947	0.00168634	FALSE	25	-1.48445	0.00168634	FALSE	65	-4.55143	0.00168634	FALSE	92	-1.60227	0.00168634	FALSE	5.23958	-0.743591	0.00168634	FALSE	5.35111	-0.381778	0.00168634	FALSE	3.16023	-0.197105	0.00168634	FALSE	1.09104	0.369411	0.00168634	FALSE	0.746547	0.0721321	0.00168634	FALSE	0.633561	-0.179467	0.00168634	FALSE
1470108	1	182	-2.23766	0.00168634	FALSE	28	-0.10054	0.00168634	FALSE	69	-4.71008	0.00168634	FALSE	84	-12.0158	0.00168634	FALSE	5.70793	-0.532032	0.00168634	FALSE	5.94801	-0.226003	0.00168634	FALSE	3.70007	-0.0601417	0.00168634	FALSE	0.646723	-0.0238277	0.00168634	FALSE	0.804843	0.141921	0.00168634	FALSE	0.801354	-0.0439158	0.00168634	FALSE
1470204	1	184	-0.808435	0.00168634	FALSE	18	-7.99688	0.00168634	FALSE	51	-18.6019	0.00168634	FALSE	79	-15.6263	0.00168634	FALSE	5.23958	-0.884663	0.00168634	FALSE	5.19095	-0.645463	0.00168634	FALSE	3.56462	-0.132732	0.00168634	FALSE	1.28104	0.565865	0.00168634	FALSE	1.00342	0.324673	0.00168634	FALSE	0.890631	0.0354257	0.00168634	FALSE
1470404	1	197	8.7738	0.00168634	FALSE	22	-5.30032	0.00168634	FALSE	67	-6.69733	0.00168634	FALSE	97	-3.08024	0.00168634	FALSE	6.50561	0.0352863	0.00168634	FALSE	6.62895	0.123421	0.00168634	FALSE	4.01513	0.087861	0.00168634	FALSE	0.577276	-0.0795395	0.00168634	FALSE	0.810154	0.155975	0.00168634	FALSE	1.07744	0.200407	0.00168634	FALSE
1470408	1	182	-3.0723	0.00168634	FALSE	36	6.5882	0.00168634	FALSE	82	5.83244	0.00168634	FALSE	107	4.878	0.00168634	FALSE	6.95512	0.404112	0.00168634	FALSE	6.7274	0.187492	0.00168634	FALSE	4.08907	0.134745	0.00168634	FALSE	0.264342	-0.377445	0.00168634	FALSE	0.280246	-0.345006	0.00168634	FALSE	0.890631	0.0279913	0.00168634	FALSE
1470601	1	187	1.69001	0.00168634	FALSE	25	-3.15794	0.00168634	FALSE	71	-4.67883	0.00168634	FALSE	82	-15.2123	0.00168634	FALSE	5.50635	-0.848647	0.00168634	FALSE	5.2673	-0.817677	0.00168634	FALSE	4.24559	0.168684	0.00168634	FALSE	0.735047	0.06063	0.00168634	FALSE	0.624926	-0.0115997	0.00168634	FALSE	1.03341	0.182636	0.00168634	FALSE
1470605	1	182	-2.25869	0.00168634	FALSE	32	2.78633	0.00168634	FALSE	89	10.3569	0.00168634	FALSE	131	23.7831	0.00168634	FALSE	7.60035	0.869491	0.00168634	FALSE	7.34016	0.531356	0.00168634	FALSE	4.3613	0.242039	0.00168634	FALSE	0.908279	0.225543	0.00168634	FALSE	0.640158	0.00280024	0.00168634	FALSE	1.07744	0.223277	0.00168634	FALSE
1470607	1	183	-1.46895	0.00168634	FALSE	37	7.03223	0.00168634	FALSE	88	9.52157	0.00168634	FALSE	95	-4.86653	0.00168634	FALSE	7.92034	1.13204	0.00168634	FALSE	7.92473	0.911801	0.00168634	FALSE	4.24559	0.168684	0.00168634	FALSE	0.329291	-0.32564	0.00168634	FALSE	0.154303	-0.456532	0.00168634	FALSE	0	-0.771145	0.00168634	FALSE
1470710	1	184	-0.808435	0.00168634	FALSE	29	0.689094	0.00168634	FALSE	74	-0.85123	0.00168634	FALSE	106	3.87057	0.00168634	FALSE	6.11274	-0.22724	0.00168634	FALSE	5.98532	-0.205327	0.00168634	FALSE	3.35018	-0.247656	0.00168634	FALSE	0.755667	0.0774527	0.00168634	FALSE	0.740676	0.0828677	0.00168634	FALSE	0.719816	-0.116379	0.00168634	FALSE
1470805	1	194	6.33769	0.00168634	FALSE	23	-4.04871	0.00168634	FALSE	70	-3.93831	0.00168634	FALSE	105	3.14846	0.00168634	FALSE	5.01893	-1.0508	0.00168634	FALSE	5.55299	-0.444867	0.00168634	FALSE	3.86544	0.0284848	0.00168634	FALSE	0.403644	-0.249807	0.00168634	FALSE	0.387479	-0.242176	0.00168634	FALSE	0.858796	0.0071333	0.00168634	FALSE
1470904	1	182	-2.11189	0.00168634	FALSE	27	-1.05442	0.00168634	FALSE	78	1.84155	0.00168634	FALSE	89	-8.03	0.00168634	FALSE	6.00153	-0.326742	0.00168634	FALSE	6.38952	-0.00394559	0.00168634	FALSE	3.51955	-0.151203	0.00168634	FALSE	0.964962	0.27547	0.00168634	FALSE	0.830352	0.171506	0.00168634	FALSE	1.03341	0.164167	0.00168634	FALSE
1470908	1	183	-1.32215	0.00168634	FALSE	31	2.3423	0.00168634	FALSE	82	5.18283	0.00168634	FALSE	94	-4.05088	0.00168634	FALSE	6.63318	0.19153	0.00168634	FALSE	6.62895	0.151877	0.00168634	FALSE	3.70007	-0.036752	0.00168634	FALSE	0.521258	-0.146927	0.00168634	FALSE	0.4057	-0.229964	0.00168634	FALSE	0.801354	-0.0500059	0.00168634	FALSE
1480104	1	182	-2.58881	0.00168634	FALSE	32	3.22031	0.00168634	FALSE	75	0.103824	0.00168634	FALSE	81	-15.606	0.00168634	FALSE	8.2819	1.23026	0.00168634	FALSE	6.83856	0.180161	0.00168634	FALSE	3.16023	-0.275807	0.00168634	FALSE	0.715515	0.0302026	0.00168634	FALSE	0.750529	0.0840354	0.00168634	FALSE	1.48514	0.536148	0.00168634	FALSE
1480201	1	186	0.269644	0.00168634	FALSE	35	5.58922	0.00168634	FALSE	82	5.50621	0.00168634	FALSE	121	13.2782	0.00168634	FALSE	7.8158	0.87932	0.00168634	FALSE	7.1049	0.327734	0.00168634	FALSE	4.00236	0.175511	0.00168634	FALSE	0.646723	-0.0337502	0.00168634	FALSE	0.72307	0.0587656	0.00168634	FALSE	0.832705	-0.0436788	0.00168634	FALSE
1480306	1	186	0.269644	0.00168634	FALSE	25	-2.30713	0.00168634	FALSE	76	0.875593	0.00168634	FALSE	117	10.3898	0.00168634	FALSE	6.66809	0.0151736	0.00168634	FALSE	6.76802	0.141075	0.00168634	FALSE	4.24559	0.305869	0.00168634	FALSE	1.03749	0.329528	0.00168634	FALSE	0.822742	0.150492	0.00168634	FALSE	0.762982	-0.105642	0.00168634	FALSE
1480403	1	186	0.17762	0.00168634	FALSE	26	-1.19548	0.00168634	FALSE	71	-1.94556	0.00168634	FALSE	105	4.41198	0.00168634	FALSE	6.36895	-0.1868	0.00168634	FALSE	6.42202	0.0199867	0.00168634	FALSE	3.47306	-0.108153	0.00168634	FALSE	0.851056	0.148701	0.00168634	FALSE	0.612979	-0.0497201	0.00168634	FALSE	0.977222	0.0646629	0.00168634	FALSE
1480407	1	187	0.96736	0.00168634	FALSE	22	-4.5922	0.00168634	FALSE	57	-13.64	0.00168634	FALSE	63	-29.0126	0.00168634	FALSE	6.25238	-0.282445	0.00168634	FALSE	5.6613	-0.475094	0.00168634	FALSE	NA	NA	0.00168634	FALSE	1.03123	0.320225	0.00168634	FALSE	0.95099	0.269839	0.00168634	FALSE	1.49397	0.541598	0.00168634	FALSE
1480507	1	182	-2.58881	0.00168634	FALSE	32	3.22031	0.00168634	FALSE	83	6.27798	0.00168634	FALSE	111	6.05714	0.00168634	FALSE	7.41388	0.5767	0.00168634	FALSE	6.81165	0.165253	0.00168634	FALSE	3.16023	-0.275807	0.00168634	FALSE	0.375395	-0.285992	0.00168634	FALSE	0.492329	-0.153583	0.00168634	FALSE	0.982714	0.0896352	0.00168634	FALSE
1480604	1	189	1.65502	0.00168634	FALSE	24	-2.44869	0.00168634	FALSE	70	-2.89899	0.00168634	FALSE	109	6.65072	0.00168634	FALSE	5.62938	-0.690676	0.00168634	FALSE	6.70895	0.189562	0.00168634	FALSE	4.00236	0.223525	0.00168634	FALSE	0.851056	0.15263	0.00168634	FALSE	0.514225	-0.132688	0.00168634	FALSE	0.768242	-0.0901791	0.00168634	FALSE
1480607	1	197	7.97295	0.00168634	FALSE	16	-9.24213	0.00168634	FALSE	60	-11.2522	0.00168634	FALSE	73	-21.999	0.00168634	FALSE	5.34306	-0.9256	0.00168634	FALSE	5.57819	-0.546347	0.00168634	FALSE	3.16023	-0.310385	0.00168634	FALSE	0.851056	0.15263	0.00168634	FALSE	0.624926	-0.02803	0.00168634	FALSE	0.550825	-0.290843	0.00168634	FALSE
1480704	1	186	0.269644	0.00168634	FALSE	32	3.22031	0.00168634	FALSE	85	7.82152	0.00168634	FALSE	122	14.0003	0.00168634	FALSE	7.02005	0.28018	0.00168634	FALSE	6.77945	0.147413	0.00168634	FALSE	3.65836	-0.00884698	0.00168634	FALSE	0.264342	-0.389233	0.00168634	FALSE	0.325293	-0.307305	0.00168634	FALSE	0.772233	-0.0974212	0.00168634	FALSE
1490102	1	183	-0.671382	0.00168634	FALSE	26	-1.82513	0.00168634	FALSE	71	-3.02184	0.00168634	FALSE	102	-0.778442	0.00168634	FALSE	5.80246	-0.442231	0.00168634	FALSE	5.68369	-0.328833	0.00168634	FALSE	3.30057	-0.234035	0.00168634	FALSE	0.770064	0.0816044	0.00168634	FALSE	0.705221	0.0315261	0.00168634	FALSE	1.0245	0.149717	0.00168634	FALSE
1490202	1	184	0.0432309	0.00168634	FALSE	26	-1.82513	0.00168634	FALSE	72	-2.25007	0.00168634	FALSE	101	-1.50055	0.00168634	FALSE	6.32809	-0.0464698	0.00168634	FALSE	5.73047	-0.302915	0.00168634	FALSE	3.35018	-0.207447	0.00168634	FALSE	0.808555	0.117388	0.00168634	FALSE	0.687919	0.0156029	0.00168634	FALSE	0.615102	-0.214121	0.00168634	FALSE
1490302	1	183	-0.613062	0.00168634	FALSE	23	-4.5313	0.00168634	FALSE	56	-14.3931	0.00168634	FALSE	68	-24.9368	0.00168634	FALSE	5.41439	-0.763869	0.00168634	FALSE	5.45441	-0.459718	0.00168634	FALSE	3.80868	0.0882235	0.00168634	FALSE	1.03123	0.333696	0.00168634	FALSE	0.693275	0.0208789	0.00168634	FALSE	0.361402	-0.446048	0.00168634	FALSE
1490305	1	183	-0.613062	0.00168634	FALSE	34	4.80969	0.00168634	FALSE	70	-2.69863	0.00168634	FALSE	94	-4.24537	0.00168634	FALSE	6.78122	0.357615	0.00168634	FALSE	6.20055	0.0258772	0.00168634	FALSE	3.16023	-0.322896	0.00168634	FALSE	0.264342	-0.396367	0.00168634	FALSE	0.657387	-0.0130504	0.00168634	FALSE	1.03341	0.174178	0.00168634	FALSE
1490606	1	183	-0.671382	0.00168634	FALSE	29	0.543774	0.00168634	FALSE	74	-0.706532	0.00168634	FALSE	109	4.2763	0.00168634	FALSE	5.50635	-0.665183	0.00168634	FALSE	5.38609	-0.493725	0.00168634	FALSE	3.80868	0.0382744	0.00168634	FALSE	0.610037	-0.0671653	0.00168634	FALSE	0.657387	-0.0124956	0.00168634	FALSE	0.772233	-0.0744771	0.00168634	FALSE
1490702	1	182	-1.2656	0.00168634	FALSE	34	4.58711	0.00168634	FALSE	87	9.96633	0.00168634	FALSE	120	13.2076	0.00168634	FALSE	6.92844	0.444991	0.00168634	FALSE	6.89207	0.399018	0.00168634	FALSE	3.42951	-0.19524	0.00168634	FALSE	0.436483	-0.227861	0.00168634	FALSE	0.667771	-0.00670818	0.00168634	FALSE	0.745119	-0.11249	0.00168634	FALSE
1490709	1	182	-1.2656	0.00168634	FALSE	27	-1.35715	0.00168634	FALSE	65	-8.41066	0.00168634	FALSE	90	-10.6672	0.00168634	FALSE	5.80246	-0.478878	0.00168634	FALSE	5.67606	-0.392373	0.00168634	FALSE	4.04648	0.195921	0.00168634	FALSE	0.646723	-0.0277173	0.00168634	FALSE	0.824903	0.141846	0.00168634	FALSE	1.27347	0.375153	0.00168634	FALSE
1490802	1	183	-0.613062	0.00168634	FALSE	35	5.88145	0.00168634	FALSE	98	18.8005	0.00168634	FALSE	142	30.9856	0.00168634	FALSE	7.49841	0.905753	0.00168634	FALSE	7.89409	0.992716	0.00168634	FALSE	4.67628	0.56459	0.00168634	FALSE	0.851056	0.144828	0.00168634	FALSE	0.624926	-0.0469128	0.00168634	FALSE	0.919798	0.0566653	0.00168634	FALSE
1490803	1	183	-0.613062	0.00168634	FALSE	18	-8.55462	0.00168634	FALSE	60	-12.9416	0.00168634	FALSE	64	-31.0887	0.00168634	FALSE	5.34306	-0.862722	0.00168634	FALSE	5.36775	-0.651447	0.00168634	FALSE	3.16023	-0.396586	0.00168634	FALSE	1.2397	0.514805	0.00168634	FALSE	0.855455	0.171031	0.00168634	FALSE	NA	NA	0.00168634	FALSE
1490905	1	184	0.0432309	0.00168634	FALSE	31	2.12304	0.00168634	FALSE	84	7.01116	0.00168634	FALSE	126	16.5521	0.00168634	FALSE	6.50561	0.0871919	0.00168634	FALSE	7.14461	0.480618	0.00168634	FALSE	4.50468	0.411281	0.00168634	FALSE	0.598713	-0.0776931	0.00168634	FALSE	0.667771	-0.00293938	0.00168634	FALSE	0.942914	0.077209	0.00168634	FALSE
1500202	1	183	-0.385252	0.00168634	FALSE	21	-5.89447	0.00168634	FALSE	66	-8.17964	0.00168634	FALSE	91	-11.3858	0.00168634	FALSE	6.86453	0.385771	0.00168634	FALSE	6.42849	0.00371488	0.00168634	FALSE	3.16023	-0.355281	0.00168634	FALSE	1.13658	0.431486	0.00168634	FALSE	0.882541	0.221722	0.00168634	FALSE	1.24505	0.360131	0.00168634	FALSE
1500203	1	182	-1.17499	0.00168634	FALSE	22	-5.04529	0.00168634	FALSE	70	-4.83837	0.00168634	FALSE	107	1.34737	0.00168634	FALSE	5.41439	-0.804069	0.00168634	FALSE	6.20055	-0.144633	0.00168634	FALSE	3.53632	-0.116841	0.00168634	FALSE	0.923792	0.228919	0.00168634	FALSE	0.777587	0.122498	0.00168634	FALSE	0.648694	-0.190272	0.00168634	FALSE
1500301	1	183	-0.497028	0.00168634	FALSE	29	0.0688207	0.00168634	FALSE	79	1.48527	0.00168634	FALSE	113	4.62532	0.00168634	FALSE	6.63318	0.145364	0.00168634	FALSE	6.7274	0.147832	0.00168634	FALSE	3.90915	0.0280094	0.00168634	FALSE	0.735047	0.0635678	0.00168634	FALSE	0.638602	0.000482523	0.00168634	FALSE	1.03341	0.164986	0.00168634	FALSE
1500402	1	182	-1.08108	0.00168634	FALSE	31	1.28872	0.00168634	FALSE	79	1.73037	0.00168634	FALSE	116	8.09351	0.00168634	FALSE	6.15176	-0.204673	0.00168634	FALSE	6.31245	-0.101267	0.00168634	FALSE	3.94384	0.0436011	0.00168634	FALSE	0.800554	0.131478	0.00168634	FALSE	0.611809	-0.0197128	0.00168634	FALSE	0.880842	0.0339588	0.00168634	FALSE
1500403	1	182	-1.08108	0.00168634	FALSE	34	3.83626	0.00168634	FALSE	71	-4.95217	0.00168634	FALSE	83	-18.1687	0.00168634	FALSE	6.50561	0.0856605	0.00168634	FALSE	6.79725	0.214247	0.00168634	FALSE	3.97204	0.0614833	0.00168634	FALSE	0.521258	-0.134406	0.00168634	FALSE	0.624926	-0.00731113	0.00168634	FALSE	0.696152	-0.136501	0.00168634	FALSE
1500404	1	183	-0.291343	0.00168634	FALSE	31	1.28872	0.00168634	FALSE	79	1.73037	0.00168634	FALSE	111	4.11439	0.00168634	FALSE	6.11274	-0.236695	0.00168634	FALSE	6.33717	-0.0851795	0.00168634	FALSE	3.80868	-0.0420882	0.00168634	FALSE	0.489571	-0.164571	0.00168634	FALSE	0.462732	-0.160651	0.00168634	FALSE	0.858796	0.013611	0.00168634	FALSE
1500703	1	182	-1.21164	0.00168634	FALSE	33	3.22736	0.00168634	FALSE	90	9.97473	0.00168634	FALSE	125	13.2906	0.00168634	FALSE	6.83167	0.294814	0.00168634	FALSE	6.70607	0.13601	0.00168634	FALSE	4.38303	0.281974	0.00168634	FALSE	0.403644	-0.244522	0.00168634	FALSE	0.172971	-0.428034	0.00168634	FALSE	1.17691	0.292521	0.00168634	FALSE
1500904	1	183	-0.354461	0.00168634	FALSE	32	2.45123	0.00168634	FALSE	86	6.80541	0.00168634	FALSE	128	14.7824	0.00168634	FALSE	6.15176	-0.162381	0.00168634	FALSE	6.51024	0.0525889	0.00168634	FALSE	4.42894	0.317425	0.00168634	FALSE	0.375395	-0.272762	0.00168634	FALSE	0.299788	-0.312781	0.00168634	FALSE	0.678297	-0.156502	0.00168634	FALSE
1500905	1	183	-0.354461	0.00168634	FALSE	26	-2.64385	0.00168634	FALSE	71	-5.72435	0.00168634	FALSE	102	-5.90904	0.00168634	FALSE	5.50635	-0.691947	0.00168634	FALSE	5.80875	-0.403945	0.00168634	FALSE	3.42951	-0.316215	0.00168634	FALSE	0.891168	0.218243	0.00168634	FALSE	0.81774	0.176896	0.00168634	FALSE	1.00145	0.141756	0.00168634	FALSE
1500908	1	182	-1.1442	0.00168634	FALSE	32	2.45123	0.00168634	FALSE	86	6.80541	0.00168634	FALSE	126	13.1908	0.00168634	FALSE	6.38305	0.0273912	0.00168634	FALSE	6.79087	0.235224	0.00168634	FALSE	4.31647	0.246118	0.00168634	FALSE	0.521258	-0.133904	0.00168634	FALSE	0.501484	-0.122096	0.00168634	FALSE	0.866545	0.017241	0.00168634	FALSE
1506305	1	183	-0.497028	0.00168634	FALSE	36	5.59626	0.00168634	FALSE	88	8.4312	0.00168634	FALSE	100	-4.76206	0.00168634	FALSE	6.64853	0.156924	0.00168634	FALSE	6.27705	-0.101696	0.00168634	FALSE	4.24559	0.208321	0.00168634	FALSE	0.293266	-0.347136	0.00168634	FALSE	0.299788	-0.311325	0.00168634	FALSE	0	-0.753413	0.00168634	FALSE
1510101	1	190	2.24219	0.00168634	FALSE	26	-1.13496	0.00168634	FALSE	76	0.884823	0.00168634	FALSE	109	5.61999	0.00168634	FALSE	6.66809	0.221192	0.00168634	FALSE	5.87112	-0.297523	0.00168634	FALSE	3.28933	-0.225949	0.00168634	FALSE	0.220784	-0.366554	0.00168634	FALSE	0.27798	-0.32376	0.00168634	FALSE	0.801354	-0.0551729	0.00168634	FALSE
1510103	1	195	6.19089	0.00168634	FALSE	23	-3.6825	0.00168634	FALSE	69	-4.9624	0.00168634	FALSE	101	-0.74661	0.00168634	FALSE	6.69384	0.242323	0.00168634	FALSE	6.51843	0.123756	0.00168634	FALSE	3.9331	0.182199	0.00168634	FALSE	0	-0.576735	0.00168634	FALSE	0.663642	0.0408496	0.00168634	FALSE	0.971339	0.101714	0.00168634	FALSE
1510201	1	182	-2.88578	0.00168634	FALSE	28	0.186087	0.00168634	FALSE	69	-4.89509	0.00168634	FALSE	76	-18.2787	0.00168634	FALSE	5.62938	-0.54093	0.00168634	FALSE	5.6613	-0.395381	0.00168634	FALSE	3.16023	-0.266954	0.00168634	FALSE	0.679391	0.0462698	0.00168634	FALSE	0.558275	-0.0647209	0.00168634	FALSE	0.498639	-0.320425	0.00168634	FALSE
1510302	1	183	-2.17117	0.00168634	FALSE	31	2.55499	0.00168634	FALSE	82	5.13792	0.00168634	FALSE	105	2.6624	0.00168634	FALSE	5.96314	-0.289628	0.00168634	FALSE	6.33717	-0.0209041	0.00168634	FALSE	3.62263	-0.0191412	0.00168634	FALSE	0.350836	-0.259173	0.00168634	FALSE	0.310614	-0.292641	0.00168634	FALSE	0.942914	0.0744066	0.00168634	FALSE
1510601	1	184	-1.26143	0.00168634	FALSE	30	1.48274	0.00168634	FALSE	82	4.65656	0.00168634	FALSE	98	-3.67383	0.00168634	FALSE	5.50635	-0.634709	0.00168634	FALSE	6.15278	-0.137247	0.00168634	FALSE	3.62263	-0.0539836	0.00168634	FALSE	0.610037	-0.013287	0.00168634	FALSE	0.514225	-0.103761	0.00168634	FALSE	1.05352	0.178327	0.00168634	FALSE
1510602	1	183	-2.05117	0.00168634	FALSE	33	4.03029	0.00168634	FALSE	84	6.3272	0.00168634	FALSE	120	13.8343	0.00168634	FALSE	6.29689	0.0139312	0.00168634	FALSE	6.51024	0.0953921	0.00168634	FALSE	4.06304	0.225238	0.00168634	FALSE	0.403644	-0.209769	0.00168634	FALSE	0.564307	-0.0564128	0.00168634	FALSE	0.696152	-0.151509	0.00168634	FALSE
1510804	1	182	-4.48734	0.00168634	FALSE	30	2.70692	0.00168634	FALSE	79	4.04039	0.00168634	FALSE	116	13.5522	0.00168634	FALSE	6.11274	-0.115474	0.00168634	FALSE	6.62895	0.122551	0.00168634	FALSE	3.4947	-0.0475464	0.00168634	FALSE	0.646723	0.0296406	0.00168634	FALSE	0.611809	-0.0029363	0.00168634	FALSE	0.719816	-0.122124	0.00168634	FALSE
1510810	1	209	16.8356	0.00168634	FALSE	11	-13.4275	0.00168634	FALSE	55	-16.0072	0.00168634	FALSE	59	-31.8098	0.00168634	FALSE	5.34306	-0.746996	0.00168634	FALSE	6.62895	0.122551	0.00168634	FALSE	3.16023	-0.259599	0.00168634	FALSE	0	-0.586025	0.00168634	FALSE	0.116554	-0.471155	0.00168634	FALSE	0.801354	-0.0468692	0.00168634	FALSE
1510901	1	182	-2.88578	0.00168634	FALSE	29	0.975721	0.00168634	FALSE	76	0.507299	0.00168634	FALSE	97	-3.11445	0.00168634	FALSE	6.35117	0.00253332	0.00168634	FALSE	6.41148	0.0202689	0.00168634	FALSE	3.90915	0.134411	0.00168634	FALSE	0.891168	0.243149	0.00168634	FALSE	0.743784	0.106001	0.00168634	FALSE	1.31263	0.402981	0.00168634	FALSE
1520109	1	182	-2.15158	0.00168634	FALSE	39	7.98368	0.00168634	FALSE	101	19.7092	0.00168634	FALSE	115	8.22131	0.00168634	FALSE	8.78768	1.50972	0.00168634	FALSE	7.97357	0.712912	0.00168634	FALSE	4.32407	0.191976	0.00168634	FALSE	0	-0.594731	0.00168634	FALSE	0.139269	-0.474842	0.00168634	FALSE	1.17969	0.304975	0.00168634	FALSE
1520204	1	183	-1.43696	0.00168634	FALSE	33	3.24587	0.00168634	FALSE	66	-7.30269	0.00168634	FALSE	75	-20.6629	0.00168634	FALSE	6.7293	-0.0400956	0.00168634	FALSE	6.83856	0.0840356	0.00168634	FALSE	4.79834	0.446148	0.00168634	FALSE	0.203977	-0.405103	0.00168634	FALSE	0.4057	-0.229648	0.00168634	FALSE	0	-0.743424	0.00168634	FALSE
1520305	1	182	-2.23908	0.00168634	FALSE	24	-3.94171	0.00168634	FALSE	72	-2.66033	0.00168634	FALSE	113	5.93267	0.00168634	FALSE	6.06403	-0.556381	0.00168634	FALSE	6.86138	0.10005	0.00168634	FALSE	4.41481	0.175796	0.00168634	FALSE	1.1031	0.439717	0.00168634	FALSE	0.874636	0.199798	0.00168634	FALSE	0.986177	0.129672	0.00168634	FALSE
1520308	1	186	0.919878	0.00168634	FALSE	30	1.15337	0.00168634	FALSE	75	-0.154379	0.00168634	FALSE	117	9.11597	0.00168634	FALSE	6.96977	0.18678	0.00168634	FALSE	6.6728	-0.0226768	0.00168634	FALSE	4.79834	0.418953	0.00168634	FALSE	0.240609	-0.381359	0.00168634	FALSE	0.747401	0.0795085	0.00168634	FALSE	0.942914	0.0897429	0.00168634	FALSE
1520408	1	191	4.27994	0.00168634	FALSE	25	-3.0712	0.00168634	FALSE	77	1.18677	0.00168634	FALSE	113	6.7771	0.00168634	FALSE	6.35117	-0.324799	0.00168634	FALSE	6.37225	-0.174332	0.00168634	FALSE	3.76038	-0.11012	0.00168634	FALSE	0.598713	-0.0381344	0.00168634	FALSE	0.538124	-0.107779	0.00168634	FALSE	0.46899	-0.326628	0.00168634	FALSE
1520502	1	184	-1.20841	0.00168634	FALSE	36	5.91459	0.00168634	FALSE	88	9.64175	0.00168634	FALSE	124	14.0795	0.00168634	FALSE	7.8158	0.823812	0.00168634	FALSE	6.87476	0.111324	0.00168634	FALSE	4.04648	0.0944063	0.00168634	FALSE	0.646723	0.0160062	0.00168634	FALSE	0.485434	-0.150763	0.00168634	FALSE	0.338111	-0.442391	0.00168634	FALSE
1520505	1	192	5.10951	0.00168634	FALSE	24	-4.27558	0.00168634	FALSE	77	0.453256	0.00168634	FALSE	115	6.91711	0.00168634	FALSE	6.13327	-0.556712	0.00168634	FALSE	6.62895	-0.0486482	0.00168634	FALSE	3.37556	-0.330962	0.00168634	FALSE	0.203977	-0.405478	0.00168634	FALSE	0.425704	-0.207233	0.00168634	FALSE	0.801354	-0.0148416	0.00168634	FALSE
1520703	1	183	-1.43696	0.00168634	FALSE	37	6.40441	0.00168634	FALSE	74	-1.12854	0.00168634	FALSE	104	0.278141	0.00168634	FALSE	8.04314	0.949139	0.00168634	FALSE	6.91934	0.128792	0.00168634	FALSE	3.67153	-0.15774	0.00168634	FALSE	0.521258	-0.110141	0.00168634	FALSE	0.994706	0.31241	0.00168634	FALSE	1.14192	0.271415	0.00168634	FALSE
1520906	1	186	0.851276	0.00168634	FALSE	21	-6.32232	0.00168634	FALSE	51	-19.3162	0.00168634	FALSE	61	-32.2117	0.00168634	FALSE	7.41388	0.520408	0.00168634	FALSE	6.62895	-0.0391708	0.00168634	FALSE	3.16023	-0.517355	0.00168634	FALSE	0.770064	0.119577	0.00168634	FALSE	0.867097	0.19648	0.00168634	FALSE	0.801354	-0.0381619	0.00168634	FALSE
1520909	1	183	-1.51794	0.00168634	FALSE	30	1.3203	0.00168634	FALSE	81	5.74336	0.00168634	FALSE	121	15.5378	0.00168634	FALSE	6.11274	-0.547185	0.00168634	FALSE	6.76223	0.0475652	0.00168634	FALSE	4.84902	0.553341	0.00168634	FALSE	0.715515	0.0676474	0.00168634	FALSE	0.599217	-0.0567765	0.00168634	FALSE	1.04449	0.186242	0.00168634	FALSE
1521004	1	189	3.08329	0.00168634	FALSE	22	-5.69572	0.00168634	FALSE	54	-17.1646	0.00168634	FALSE	60	-32.8726	0.00168634	FALSE	6.7293	-0.0582455	0.00168634	FALSE	5.98532	-0.43853	0.00168634	FALSE	NA	NA	0.00168634	FALSE	1.05916	0.399279	0.00168634	FALSE	0.987538	0.308894	0.00168634	FALSE	0.801354	-0.0363728	0.00168634	FALSE
1521005	1	182	-2.44489	0.00168634	FALSE	33	3.64527	0.00168634	FALSE	84	7.89498	0.00168634	FALSE	120	14.8769	0.00168634	FALSE	7.06888	0.220383	0.00168634	FALSE	7.17406	0.335113	0.00168634	FALSE	3.90915	-0.0303931	0.00168634	FALSE	0.220784	-0.39884	0.00168634	FALSE	0.538124	-0.115986	0.00168634	FALSE	0.990299	0.138014	0.00168634	FALSE
1530201	1	184	-0.0431386	0.00168634	FALSE	33	4.13638	0.00168634	FALSE	82	6.56964	0.00168634	FALSE	120	12.2678	0.00168634	FALSE	6.50561	0.0773573	0.00168634	FALSE	6.1344	-0.0975134	0.00168634	FALSE	3.62263	-0.0491384	0.00168634	FALSE	0.403644	-0.242082	0.00168634	FALSE	0.514225	-0.141126	0.00168634	FALSE	0.801354	-0.0367445	0.00168634	FALSE
1530205	1	182	-1.62262	0.00168634	FALSE	16	-10.2997	0.00168634	FALSE	49	-20.9958	0.00168634	FALSE	87	-13.9944	0.00168634	FALSE	5.96314	-0.36774	0.00168634	FALSE	5.98532	-0.194532	0.00168634	FALSE	3.80868	0.0688184	0.00168634	FALSE	0.577276	-0.0767887	0.00168634	FALSE	0.824903	0.152592	0.00168634	FALSE	0.772233	-0.0636214	0.00168634	FALSE
1530207	1	182	-1.62262	0.00168634	FALSE	38	8.38228	0.00168634	FALSE	87	10.7462	0.00168634	FALSE	121	13.0636	0.00168634	FALSE	7.16241	0.616262	0.00168634	FALSE	6.57466	0.189012	0.00168634	FALSE	4.02662	0.206992	0.00168634	FALSE	0.375395	-0.268975	0.00168634	FALSE	0.400058	-0.249061	0.00168634	FALSE	0.714957	-0.116484	0.00168634	FALSE
1530804	1	183	-1.06647	0.00168634	FALSE	28	0.0537548	0.00168634	FALSE	71	-2.69958	0.00168634	FALSE	109	4.2384	0.00168634	FALSE	6.35117	-0.0184552	0.00168634	FALSE	6.0489	-0.145705	0.00168634	FALSE	2.21854	-0.758963	0.00168634	FALSE	1.13658	0.431186	0.00168634	FALSE	0.830352	0.147239	0.00168634	FALSE	0.709483	-0.125073	0.00168634	FALSE
1530903	1	184	-0.664297	0.00168634	FALSE	23	-3.91745	0.00168634	FALSE	75	0.478214	0.00168634	FALSE	112	7.88579	0.00168634	FALSE	5.11584	-0.97113	0.00168634	FALSE	6.26637	-0.0524826	0.00168634	FALSE	3.97204	0.180787	0.00168634	FALSE	0.923792	0.237808	0.00168634	FALSE	0.636283	-0.0382983	0.00168634	FALSE	0.858796	0.00762334	0.00168634	FALSE
1530904	1	189	3.2844	0.00168634	FALSE	28	0.328454	0.00168634	FALSE	73	-1.19242	0.00168634	FALSE	82	-15.9889	0.00168634	FALSE	6.63318	0.273856	0.00168634	FALSE	6.62895	0.183488	0.00168634	FALSE	NA	NA	0.00168634	FALSE	0.475127	-0.189311	0.00168634	FALSE	0.952973	0.261104	0.00168634	FALSE	NA	NA	0.00168634	FALSE
1531001	1	184	-0.351855	0.00168634	FALSE	24	-3.10478	0.00168634	FALSE	67	-5.78666	0.00168634	FALSE	82	-15.2585	0.00168634	FALSE	4.77785	-1.20306	0.00168634	FALSE	5.43883	-0.483725	0.00168634	FALSE	3.51955	-0.0617166	0.00168634	FALSE	0.808555	0.126238	0.00168634	FALSE	0.828337	0.145385	0.00168634	FALSE	1.05352	0.18068	0.00168634	FALSE
1540102	1	183	-1.77755	0.00168634	FALSE	29	2.06618	0.00168634	FALSE	80	5.01614	0.00168634	FALSE	96	-4.55925	0.00168634	FALSE	6.90475	0.345771	0.00168634	FALSE	6.25838	-0.0587975	0.00168634	FALSE	3.37556	-0.273423	0.00168634	FALSE	0.950843	0.193276	0.00168634	FALSE	0.611809	-0.0691191	0.00168634	FALSE	0	-0.780886	0.00168634	FALSE
1540104	1	189	2.96089	0.00168634	FALSE	19	-6.42562	0.00168634	FALSE	64	-8.34895	0.00168634	FALSE	98	-2.9676	0.00168634	FALSE	5.23958	-1.0205	0.00168634	FALSE	5.43511	-0.594593	0.00168634	FALSE	3.68257	-0.0787731	0.00168634	FALSE	0.851056	0.0982815	0.00168634	FALSE	0.770682	0.0810813	0.00168634	FALSE	0.801354	-0.041278	0.00168634	FALSE
1540106	1	182	-2.56729	0.00168634	FALSE	20	-5.57644	0.00168634	FALSE	62	-10.0196	0.00168634	FALSE	102	0.2157	0.00168634	FALSE	6.50561	0.0182781	0.00168634	FALSE	6.62895	0.182374	0.00168634	FALSE	4.1042	0.188537	0.00168634	FALSE	1.56999	0.782688	0.00168634	FALSE	1.0595	0.354131	0.00168634	FALSE	0.615102	-0.213179	0.00168634	FALSE
1540107	1	183	-1.77755	0.00168634	FALSE	32	4.61372	0.00168634	FALSE	85	9.19273	0.00168634	FALSE	112	8.17394	0.00168634	FALSE	7.26791	0.64375	0.00168634	FALSE	6.93678	0.382711	0.00168634	FALSE	3.70007	-0.0676803	0.00168634	FALSE	0.646723	-0.0962392	0.00168634	FALSE	0.514225	-0.161375	0.00168634	FALSE	1.16897	0.298012	0.00168634	FALSE
1540110	1	184	-0.987813	0.00168634	FALSE	29	2.06618	0.00168634	FALSE	79	4.18082	0.00168634	FALSE	96	-4.55925	0.00168634	FALSE	6.38305	-0.082283	0.00168634	FALSE	6.27705	-0.0466511	0.00168634	FALSE	3.90915	0.0648742	0.00168634	FALSE	0.908279	0.152756	0.00168634	FALSE	0.650231	-0.032794	0.00168634	FALSE	1.14192	0.27305	0.00168634	FALSE
1540504	1	190	2.99911	0.00168634	FALSE	20	-5.41373	0.00168634	FALSE	69	-3.85333	0.00168634	FALSE	110	5.63016	0.00168634	FALSE	6.7293	0.177374	0.00168634	FALSE	6.51843	0.0739692	0.00168634	FALSE	4.18292	0.17581	0.00168634	FALSE	0.973634	0.236446	0.00168634	FALSE	0.778708	0.090881	0.00168634	FALSE	0.645173	-0.19577	0.00168634	FALSE
1540608	1	183	-2.00318	0.00168634	FALSE	26	-0.675923	0.00168634	FALSE	77	2.32083	0.00168634	FALSE	94	-5.92354	0.00168634	FALSE	5.80246	-0.520472	0.00168634	FALSE	6.15629	-0.126684	0.00168634	FALSE	3.16023	-0.372277	0.00168634	FALSE	0.755667	0.0338121	0.00168634	FALSE	0.482057	-0.182124	0.00168634	FALSE	0.801354	-0.0569701	0.00168634	FALSE
1540803	1	190	3.42411	0.00168634	FALSE	29	1.78716	0.00168634	FALSE	73	0.484405	0.00168634	FALSE	110	7.55049	0.00168634	FALSE	8.18953	1.33717	0.00168634	FALSE	7.04512	0.459616	0.00168634	FALSE	4.56043	0.410553	0.00168634	FALSE	1.07664	0.319572	0.00168634	FALSE	1.04216	0.319231	0.00168634	FALSE	0.852693	-0.0536626	0.00168634	FALSE
1540805	1	184	-1.31433	0.00168634	FALSE	24	-2.45874	0.00168634	FALSE	56	-13.716	0.00168634	FALSE	80	-16.3242	0.00168634	FALSE	5.70793	-0.698994	0.00168634	FALSE	5.43511	-0.588195	0.00168634	FALSE	3.51955	-0.249367	0.00168634	FALSE	1.18028	0.418226	0.00168634	FALSE	1.14202	0.413639	0.00168634	FALSE	1.25094	0.313897	0.00168634	FALSE
1540806	1	182	-2.89381	0.00168634	FALSE	34	6.03307	0.00168634	FALSE	77	3.82568	0.00168634	FALSE	94	-5.18271	0.00168634	FALSE	7.84045	1.05075	0.00168634	FALSE	7.06396	0.471878	0.00168634	FALSE	4.24559	0.210947	0.00168634	FALSE	0.475127	-0.25306	0.00168634	FALSE	0.779681	0.0710777	0.00168634	FALSE	1.43361	0.482498	0.00168634	FALSE
1540807	1	183	-2.10407	0.00168634	FALSE	31	3.48553	0.00168634	FALSE	80	6.33163	0.00168634	FALSE	113	9.93796	0.00168634	FALSE	7.02005	0.377613	0.00168634	FALSE	6.71909	0.247431	0.00168634	FALSE	3.62263	-0.184013	0.00168634	FALSE	0.950843	0.199811	0.00168634	FALSE	0.686004	-0.0174855	0.00168634	FALSE	0.990299	0.0733408	0.00168634	FALSE
1540808	1	188	1.84463	0.00168634	FALSE	17	-8.403	0.00168634	FALSE	57	-12.8807	0.00168634	FALSE	89	-9.16183	0.00168634	FALSE	4.77785	-1.46212	0.00168634	FALSE	5.16754	-0.762327	0.00168634	FALSE	3.9331	0.0128234	0.00168634	FALSE	0.923792	0.174059	0.00168634	FALSE	0.771855	0.0636784	0.00168634	FALSE	1.20447	0.271006	0.00168634	FALSE
1540902	1	194	5.00574	0.00168634	FALSE	24	-1.66226	0.00168634	FALSE	76	1.91199	0.00168634	FALSE	116	9.86033	0.00168634	FALSE	6.50561	0.0240789	0.00168634	FALSE	6.85403	0.240814	0.00168634	FALSE	4.64675	0.427239	0.00168634	FALSE	0.521258	-0.185316	0.00168634	FALSE	0.578358	-0.0907356	0.00168634	FALSE	1.00145	0.119068	0.00168634	FALSE
1540904	1	199	8.95444	0.00168634	FALSE	16	-8.45571	0.00168634	FALSE	68	-4.77056	0.00168634	FALSE	105	1.10626	0.00168634	FALSE	6.25238	-0.1837	0.00168634	FALSE	6.68143	0.128482	0.00168634	FALSE	3.94384	-0.0184098	0.00168634	FALSE	0.770064	0.0515416	0.00168634	FALSE	0.564307	-0.104019	0.00168634	FALSE	0.92484	0.0483561	0.00168634	FALSE
1541001	1	183	-2.00318	0.00168634	FALSE	30	2.48261	0.00168634	FALSE	77	2.32083	0.00168634	FALSE	90	-8.81196	0.00168634	FALSE	5.80246	-0.520472	0.00168634	FALSE	5.77284	-0.339144	0.00168634	FALSE	4.04648	0.102691	0.00168634	FALSE	0.436483	-0.262919	0.00168634	FALSE	0.543168	-0.125884	0.00168634	FALSE	0.498639	-0.325996	0.00168634	FALSE
1550107	1	184	-0.991971	0.00168634	FALSE	25	-2.32687	0.00168634	FALSE	69	-5.563	0.00168634	FALSE	84	-15.4066	0.00168634	FALSE	5.62938	-0.70396	0.00168634	FALSE	5.87112	-0.449367	0.00168634	FALSE	3.40875	-0.381474	0.00168634	FALSE	0.673721	-0.0131919	0.00168634	FALSE	0.72106	0.0384194	0.00168634	FALSE	0.801354	-0.107875	0.00168634	FALSE
1550109	1	186	0.587509	0.00168634	FALSE	27	-0.628505	0.00168634	FALSE	86	8.6374	0.00168634	FALSE	128	19.6097	0.00168634	FALSE	6.06403	-0.347326	0.00168634	FALSE	7.18658	0.406744	0.00168634	FALSE	5.17206	0.736465	0.00168634	FALSE	0.688078	0.000475969	0.00168634	FALSE	0.472199	-0.196856	0.00168634	FALSE	1.14192	0.206453	0.00168634	FALSE
1550202	1	184	-0.936082	0.00168634	FALSE	31	2.36687	0.00168634	FALSE	93	13.6166	0.00168634	FALSE	115	8.79519	0.00168634	FALSE	7.72571	0.84583	0.00168634	FALSE	7.82345	0.692823	0.00168634	FALSE	4.46571	0.298903	0.00168634	FALSE	0.770064	0.0763854	0.00168634	FALSE	0.699626	0.013464	0.00168634	FALSE	1.14192	0.202451	0.00168634	FALSE
1550306	1	193	5.49543	0.00168634	FALSE	19	-7.10874	0.00168634	FALSE	68	-5.67767	0.00168634	FALSE	100	-2.03641	0.00168634	FALSE	6.25238	-0.263489	0.00168634	FALSE	6.57466	0.000901275	0.00168634	FALSE	NA	NA	0.00168634	FALSE	0.788844	0.0938443	0.00168634	FALSE	0.578358	-0.0981383	0.00168634	FALSE	NA	NA	0.00168634	FALSE
1550402	1	183	-1.50731	0.00168634	FALSE	23	-4.02523	0.00168634	FALSE	66	-7.00596	0.00168634	FALSE	88	-10.8064	0.00168634	FALSE	5.11584	-1.10313	0.00168634	FALSE	5.29759	-0.644098	0.00168634	FALSE	3.16023	-0.377573	0.00168634	FALSE	1.04894	0.336727	0.00168634	FALSE	0.782565	0.0874988	0.00168634	FALSE	1.47347	0.495898	0.00168634	FALSE
1550403	1	183	-1.50731	0.00168634	FALSE	29	1.06986	0.00168634	FALSE	71	-2.82937	0.00168634	FALSE	103	1.13093	0.00168634	FALSE	6.22215	-0.195395	0.00168634	FALSE	5.64035	-0.42103	0.00168634	FALSE	3.51955	-0.149764	0.00168634	FALSE	0.646723	-0.0461748	0.00168634	FALSE	0.78129	0.0862939	0.00168634	FALSE	0.971339	0.0324545	0.00168634	FALSE
1550503	1	184	-1.35452	0.00168634	FALSE	37	7.43195	0.00168634	FALSE	87	9.56426	0.00168634	FALSE	126	19.1599	0.00168634	FALSE	8.16168	1.21679	0.00168634	FALSE	7.42371	0.485445	0.00168634	FALSE	3.97204	-0.0605674	0.00168634	FALSE	0	-0.632371	0.00168634	FALSE	0.459659	-0.208522	0.00168634	FALSE	0.696152	-0.213344	0.00168634	FALSE
1550506	1	186	0.224962	0.00168634	FALSE	23	-4.45658	0.00168634	FALSE	60	-12.9893	0.00168634	FALSE	68	-26.9979	0.00168634	FALSE	5.41439	-1.03737	0.00168634	FALSE	5.94404	-0.477543	0.00168634	FALSE	3.80868	-0.164139	0.00168634	FALSE	0.715515	0.048783	0.00168634	FALSE	1.0713	0.369732	0.00168634	FALSE	1.48514	0.514853	0.00168634	FALSE
1550507	1	191	4.17366	0.00168634	FALSE	28	-0.210674	0.00168634	FALSE	82	5.38767	0.00168634	FALSE	103	0.855955	0.00168634	FALSE	7.31105	0.518843	0.00168634	FALSE	7.26576	0.382644	0.00168634	FALSE	5.2941	0.777619	0.00168634	FALSE	0.293266	-0.353188	0.00168634	FALSE	0.334782	-0.326582	0.00168634	FALSE	0.942914	0.0144049	0.00168634	FALSE
1550605	1	190	3.60927	0.00168634	FALSE	31	2.37871	0.00168634	FALSE	83	6.66295	0.00168634	FALSE	124	16.4939	0.00168634	FALSE	8.36711	1.38211	0.00168634	FALSE	7.69929	0.729403	0.00168634	FALSE	4.94192	0.6101	0.00168634	FALSE	0.735047	0.0432532	0.00168634	FALSE	0.728486	0.0327194	0.00168634	FALSE	0.942914	0.0161668	0.00168634	FALSE
1550606	1	182	-2.70865	0.00168634	FALSE	28	-0.168835	0.00168634	FALSE	63	-10.0434	0.00168634	FALSE	87	-12.9516	0.00168634	FALSE	5.89317	-0.647772	0.00168634	FALSE	5.48922	-0.708929	0.00168634	FALSE	3.40875	-0.361927	0.00168634	FALSE	0.715515	0.0246593	0.00168634	FALSE	0.984642	0.274893	0.00168634	FALSE	1.20062	0.254012	0.00168634	FALSE
1550801	1	183	-1.43871	0.00168634	FALSE	34	4.75932	0.00168634	FALSE	78	2.19108	0.00168634	FALSE	106	2.77625	0.00168634	FALSE	7.16241	0.389613	0.00168634	FALSE	7.16016	0.311875	0.00168634	FALSE	4.67003	0.481925	0.00168634	FALSE	0.436483	-0.243417	0.00168634	FALSE	1.00931	0.289903	0.00168634	FALSE	0.942914	0.0328211	0.00168634	FALSE
1550804	1	182	-2.22845	0.00168634	FALSE	28	-0.335767	0.00168634	FALSE	73	-1.98551	0.00168634	FALSE	96	-5.182	0.00168634	FALSE	7.16241	0.389613	0.00168634	FALSE	6.81982	0.0903813	0.00168634	FALSE	3.16023	-0.47529	0.00168634	FALSE	1.12614	0.413122	0.00168634	FALSE	1.0433	0.322046	0.00168634	FALSE	0.696152	-0.194928	0.00168634	FALSE
1551006	1	189	2.63698	0.00168634	FALSE	25	-2.37094	0.00168634	FALSE	70	-4.13413	0.00168634	FALSE	95	-5.64694	0.00168634	FALSE	6.64853	0.0347908	0.00168634	FALSE	6.52387	-0.027235	0.00168634	FALSE	3.16023	-0.400741	0.00168634	FALSE	1.62286	0.869188	0.00168634	FALSE	0.793557	0.0999081	0.00168634	FALSE	1.05352	0.12389	0.00168634	FALSE
1560210	1	183	-0.678259	0.00168634	FALSE	32	2.96153	0.00168634	FALSE	81	5.10348	0.00168634	FALSE	111	6.48953	0.00168634	FALSE	7.12796	0.473759	0.00168634	FALSE	6.62895	0.12346	0.00168634	FALSE	3.80868	0.142273	0.00168634	FALSE	0.598713	-0.0918572	0.00168634	FALSE	0.503043	-0.158345	0.00168634	FALSE	1.0477	0.154125	0.00168634	FALSE
1560301	1	182	-1.27188	0.00168634	FALSE	27	-0.866349	0.00168634	FALSE	71	-2.13411	0.00168634	FALSE	101	-0.669519	0.00168634	FALSE	5.58399	-0.642339	0.00168634	FALSE	5.6804	-0.342992	0.00168634	FALSE	3.16023	-0.227795	0.00168634	FALSE	0.414028	-0.269528	0.00168634	FALSE	0.531392	-0.137316	0.00168634	FALSE	0.942914	0.0608671	0.00168634	FALSE
1560306	1	182	-1.27188	0.00168634	FALSE	26	-1.71553	0.00168634	FALSE	66	-6.3107	0.00168634	FALSE	101	-0.669519	0.00168634	FALSE	5.68018	-0.563418	0.00168634	FALSE	5.59633	-0.397701	0.00168634	FALSE	3.74941	0.145746	0.00168634	FALSE	0.964962	0.254948	0.00168634	FALSE	0.878103	0.190468	0.00168634	FALSE	0.880842	0.00357775	0.00168634	FALSE
1560403	1	183	-0.619341	0.00168634	FALSE	28	-0.0171684	0.00168634	FALSE	70	-2.91037	0.00168634	FALSE	99	-1.99129	0.00168634	FALSE	6.35117	-0.122438	0.00168634	FALSE	6.22741	-0.097027	0.00168634	FALSE	3.35018	-0.0734557	0.00168634	FALSE	0.800554	0.0884237	0.00168634	FALSE	0.840566	0.148924	0.00168634	FALSE	0.928076	0.0521428	0.00168634	FALSE
1560404	1	183	-0.619341	0.00168634	FALSE	25	-2.56471	0.00168634	FALSE	66	-6.25165	0.00168634	FALSE	99	-1.99129	0.00168634	FALSE	6.66809	0.137593	0.00168634	FALSE	6.35583	-0.0134477	0.00168634	FALSE	3.16023	-0.193887	0.00168634	FALSE	1.03749	0.313981	0.00168634	FALSE	0.816433	0.126108	0.00168634	FALSE	0.745119	-0.116717	0.00168634	FALSE
1560501	1	183	-0.619341	0.00168634	FALSE	23	-4.31872	0.00168634	FALSE	72	-2.42085	0.00168634	FALSE	108	4.90125	0.00168634	FALSE	5.68018	-0.677661	0.00168634	FALSE	6.26637	-0.140908	0.00168634	FALSE	3.51955	0.0195374	0.00168634	FALSE	1.09104	0.364048	0.00168634	FALSE	0.793557	0.113635	0.00168634	FALSE	0.858796	-0.0226123	0.00168634	FALSE
1560504	1	183	-0.619341	0.00168634	FALSE	31	2.47473	0.00168634	FALSE	84	7.60296	0.00168634	FALSE	94	-6.24029	0.00168634	FALSE	7.41388	0.744846	0.00168634	FALSE	7.13901	0.427011	0.00168634	FALSE	3.16023	-0.208272	0.00168634	FALSE	0.788844	0.076363	0.00168634	FALSE	0.489351	-0.173965	0.00168634	FALSE	1.14192	0.2387	0.00168634	FALSE
1560704	1	186	1.54408	0.00168634	FALSE	30	1.23604	0.00168634	FALSE	83	6.23615	0.00168634	FALSE	108	3.88923	0.00168634	FALSE	7.88368	1.04149	0.00168634	FALSE	7.29212	0.515686	0.00168634	FALSE	3.16023	-0.196042	0.00168634	FALSE	0.598713	-0.0917018	0.00168634	FALSE	0.610384	-0.0583743	0.00168634	FALSE	1.43361	0.492268	0.00168634	FALSE
1560705	1	183	-0.825145	0.00168634	FALSE	31	2.08522	0.00168634	FALSE	82	5.40083	0.00168634	FALSE	109	4.68505	0.00168634	FALSE	6.63318	0.0154527	0.00168634	FALSE	6.24352	-0.166754	0.00168634	FALSE	3.37556	-0.0595242	0.00168634	FALSE	0.688078	-0.00662817	0.00168634	FALSE	0.624926	-0.0446259	0.00168634	FALSE	1.04106	0.129959	0.00168634	FALSE
1560901	1	183	-0.696078	0.00168634	FALSE	35	5.66704	0.00168634	FALSE	79	4.19294	0.00168634	FALSE	97	-3.36512	0.00168634	FALSE	7.25081	0.68409	0.00168634	FALSE	6.76802	0.269051	0.00168634	FALSE	4.11666	0.377985	0.00168634	FALSE	0.646723	-0.0536117	0.00168634	FALSE	0.686004	0.00676532	0.00168634	FALSE	0	-0.784967	0.00168634	FALSE
1560906	1	182	-1.48582	0.00168634	FALSE	28	-0.277224	0.00168634	FALSE	70	-3.32492	0.00168634	FALSE	98	-2.5693	0.00168634	FALSE	5.58399	-0.683539	0.00168634	FALSE	5.6804	-0.43878	0.00168634	FALSE	3.16023	-0.228391	0.00168634	FALSE	0.414028	-0.275132	0.00168634	FALSE	0.634636	-0.0417988	0.00168634	FALSE	1.05352	0.187381	0.00168634	FALSE
1560909	1	186	1.67314	0.00168634	FALSE	23	-4.52313	0.00168634	FALSE	68	-4.99556	0.00168634	FALSE	101	-0.181824	0.00168634	FALSE	5.50635	-0.747247	0.00168634	FALSE	6.32029	-0.022332	0.00168634	FALSE	3.16023	-0.228391	0.00168634	FALSE	1.2782	0.547538	0.00168634	FALSE	0.853133	0.16477	0.00168634	FALSE	0.880842	0.0280043	0.00168634	FALSE
1561007	1	183	-0.678259	0.00168634	FALSE	27	-0.986645	0.00168634	FALSE	56	-14.1908	0.00168634	FALSE	76	-18.7842	0.00168634	FALSE	6.32809	-0.128489	0.00168634	FALSE	6.46864	0.0346326	0.00168634	FALSE	NA	NA	0.00168634	FALSE	0.851056	0.142735	0.00168634	FALSE	1.00746	0.305867	0.00168634	FALSE	NA	NA	0.00168634	FALSE
1570202	1	186	1.29639	0.00168634	FALSE	29	-0.524438	0.00168634	FALSE	87	5.38073	0.00168634	FALSE	127	11.0615	0.00168634	FALSE	6.35117	-0.309403	0.00168634	FALSE	7.03287	0.131716	0.00168634	FALSE	4.37123	0.195077	0.00168634	FALSE	0.189547	-0.438222	0.00168634	FALSE	1.30733	0.59563	0.00168634	FALSE	0.942914	0.0784618	0.00168634	FALSE
1570402	1	182	-1.56357	0.00168634	FALSE	36	4.89775	0.00168634	FALSE	92	9.47219	0.00168634	FALSE	122	7.96621	0.00168634	FALSE	7.56094	0.524951	0.00168634	FALSE	7.37112	0.319634	0.00168634	FALSE	3.86544	-0.049338	0.00168634	FALSE	0.293266	-0.348807	0.00168634	FALSE	0.841453	0.167563	0.00168634	FALSE	0.903168	0.0327669	0.00168634	FALSE
1570406	1	184	0.0159078	0.00168634	FALSE	32	1.50103	0.00168634	FALSE	77	-3.05758	0.00168634	FALSE	105	-5.5628	0.00168634	FALSE	8.05349	0.92909	0.00168634	FALSE	6.87476	-0.00340215	0.00168634	FALSE	3.67153	-0.17228	0.00168634	FALSE	0.973634	0.298888	0.00168634	FALSE	0.637335	-0.0254115	0.00168634	FALSE	1.1706	0.27959	0.00168634	FALSE
1570503	1	183	-0.705231	0.00168634	FALSE	33	2.35021	0.00168634	FALSE	88	5.24509	0.00168634	FALSE	127	9.58394	0.00168634	FALSE	6.7293	-0.0850279	0.00168634	FALSE	6.86567	-0.0542337	0.00168634	FALSE	4.18292	0.10997	0.00168634	FALSE	0.436483	-0.214504	0.00168634	FALSE	0.400058	-0.239627	0.00168634	FALSE	0.768242	-0.0809246	0.00168634	FALSE
1570507	1	182	-1.49497	0.00168634	FALSE	35	4.04857	0.00168634	FALSE	96	11.9276	0.00168634	FALSE	135	15.9505	0.00168634	FALSE	7.72571	0.732532	0.00168634	FALSE	7.91356	0.62774	0.00168634	FALSE	3.84823	-0.102221	0.00168634	FALSE	0.923792	0.249403	0.00168634	FALSE	0.665602	0.0114212	0.00168634	FALSE	0.977222	0.111953	0.00168634	FALSE
1570605	1	184	-0.132833	0.00168634	FALSE	32	1.84447	0.00168634	FALSE	81	0.750116	0.00168634	FALSE	98	-9.87963	0.00168634	FALSE	6.27678	-0.365419	0.00168634	FALSE	6.06393	-0.40515	0.00168634	FALSE	3.62263	-0.206117	0.00168634	FALSE	0	-0.614435	0.00168634	FALSE	0.211302	-0.413034	0.00168634	FALSE	0	-0.759515	0.00168634	FALSE
1570901	1	182	-1.56206	0.00168634	FALSE	34	3.42373	0.00168634	FALSE	92	9.23958	0.00168634	FALSE	134	16.1162	0.00168634	FALSE	7.33451	0.430979	0.00168634	FALSE	7.31094	0.285784	0.00168634	FALSE	4.84902	0.451139	0.00168634	FALSE	0.703057	0.0391657	0.00168634	FALSE	0.436457	-0.205826	0.00168634	FALSE	0.645173	-0.186144	0.00168634	FALSE
1571002	1	182	-1.70077	0.00168634	FALSE	34	3.86712	0.00168634	FALSE	91	8.81404	0.00168634	FALSE	124	8.4109	0.00168634	FALSE	7.57832	0.662329	0.00168634	FALSE	7.34391	0.305131	0.00168634	FALSE	4.49025	0.187073	0.00168634	FALSE	0.973634	0.283828	0.00168634	FALSE	0.608613	-0.049562	0.00168634	FALSE	1.24505	0.342006	0.00168634	FALSE
1571006	1	186	1.45819	0.00168634	FALSE	22	-6.32305	0.00168634	FALSE	75	-4.55105	0.00168634	FALSE	120	5.2276	0.00168634	FALSE	6.06403	-0.580149	0.00168634	FALSE	6.86394	-0.00724252	0.00168634	FALSE	4.92716	0.464077	0.00168634	FALSE	0.983734	0.293443	0.00168634	FALSE	0.747401	0.0816505	0.00168634	FALSE	1.01948	0.133818	0.00168634	FALSE
1580205	1	186	0.507721	0.00168634	FALSE	29	0.705673	0.00168634	FALSE	79	2.01973	0.00168634	FALSE	113	8.51902	0.00168634	FALSE	7.12796	0.332599	0.00168634	FALSE	6.92315	0.150298	0.00168634	FALSE	4.01513	0.0225339	0.00168634	FALSE	0.788844	0.0809135	0.00168634	FALSE	0.777587	0.102037	0.00168634	FALSE	0.910856	0.0888048	0.00168634	FALSE
1580301	1	183	-1.31147	0.00168634	FALSE	22	-5.22094	0.00168634	FALSE	83	4.37725	0.00168634	FALSE	129	18.8011	0.00168634	FALSE	5.34306	-1.12765	0.00168634	FALSE	7.42371	0.364506	0.00168634	FALSE	4.8968	0.441238	0.00168634	FALSE	1.2397	0.505349	0.00168634	FALSE	1.33913	0.623027	0.00168634	FALSE	0.696152	-0.0749007	0.00168634	FALSE
1580303	1	183	-1.31147	0.00168634	FALSE	36	6.66759	0.00168634	FALSE	90	10.2245	0.00168634	FALSE	108	2.08881	0.00168634	FALSE	8.65094	1.58648	0.00168634	FALSE	7.5052	0.417538	0.00168634	FALSE	4.50468	0.192637	0.00168634	FALSE	0.329291	-0.361336	0.00168634	FALSE	0.499421	-0.170841	0.00168634	FALSE	0	-0.717412	0.00168634	FALSE
1580304	1	182	-2.10121	0.00168634	FALSE	27	-0.975038	0.00168634	FALSE	77	-0.634661	0.00168634	FALSE	120	11.6387	0.00168634	FALSE	6.50561	-0.173774	0.00168634	FALSE	6.87476	0.00724166	0.00168634	FALSE	4.44565	0.155209	0.00168634	FALSE	0.851056	0.135373	0.00168634	FALSE	0.693275	0.0124309	0.00168634	FALSE	0.762982	-0.0132193	0.00168634	FALSE
1580404	1	182	-2.14653	0.00168634	FALSE	36	5.76903	0.00168634	FALSE	76	-1.10146	0.00168634	FALSE	82	-13.5678	0.00168634	FALSE	8.16168	1.0639	0.00168634	FALSE	7.1049	0.243477	0.00168634	FALSE	NA	NA	0.00168634	FALSE	0.577276	-0.115863	0.00168634	FALSE	0.459659	-0.189996	0.00168634	FALSE	NA	NA	0.00168634	FALSE
1580409	1	182	-2.14653	0.00168634	FALSE	37	6.61821	0.00168634	FALSE	90	10.593	0.00168634	FALSE	95	-3.22209	0.00168634	FALSE	7.56094	0.570984	0.00168634	FALSE	6.80858	0.0506266	0.00168634	FALSE	NA	NA	0.00168634	FALSE	0.703057	0.00387781	0.00168634	FALSE	0.638602	-0.0208214	0.00168634	FALSE	NA	NA	0.00168634	FALSE
1580503	1	195	6.93924	0.00168634	FALSE	21	-5.6114	0.00168634	FALSE	62	-11.1004	0.00168634	FALSE	79	-16.0326	0.00168634	FALSE	6.92844	0.182373	0.00168634	FALSE	6.50567	-0.0810149	0.00168634	FALSE	4.08907	0.0621654	0.00168634	FALSE	0.908279	0.191947	0.00168634	FALSE	0.870433	0.187482	0.00168634	FALSE	0.41911	-0.348214	0.00168634	FALSE
1580602	1	183	-1.50083	0.00168634	FALSE	32	3.27086	0.00168634	FALSE	84	5.37803	0.00168634	FALSE	114	8.48084	0.00168634	FALSE	6.71005	0.068655	0.00168634	FALSE	6.3998	-0.15439	0.00168634	FALSE	3.65836	-0.184059	0.00168634	FALSE	0.646723	-0.0587148	0.00168634	FALSE	0.477783	-0.165496	0.00168634	FALSE	0.832705	0.00464674	0.00168634	FALSE
1580603	1	184	-0.711088	0.00168634	FALSE	28	-0.125857	0.00168634	FALSE	80	2.03676	0.00168634	FALSE	92	-9.02729	0.00168634	FALSE	6.36895	-0.211219	0.00168634	FALSE	6.62895	-0.00525698	0.00168634	FALSE	3.80868	-0.0887535	0.00168634	FALSE	1.03749	0.313286	0.00168634	FALSE	0.546583	-0.100452	0.00168634	FALSE	1.14192	0.290039	0.00168634	FALSE
1580604	1	184	-0.711088	0.00168634	FALSE	25	-2.6734	0.00168634	FALSE	83	4.54271	0.00168634	FALSE	125	17.2349	0.00168634	FALSE	6.13327	-0.404593	0.00168634	FALSE	6.79725	0.104272	0.00168634	FALSE	4.24559	0.18825	0.00168634	FALSE	0.715515	0.00677352	0.00168634	FALSE	0.425704	-0.214732	0.00168634	FALSE	0.942914	0.106364	0.00168634	FALSE
1580804	1	193	5.51001	0.00168634	FALSE	22	-4.82177	0.00168634	FALSE	65	-8.78504	0.00168634	FALSE	73	-20.3652	0.00168634	FALSE	5.28611	-1.05419	0.00168634	FALSE	5.82348	-0.458994	0.00168634	FALSE	NA	NA	0.00168634	FALSE	0.598713	-0.095843	0.00168634	FALSE	0.459659	-0.190549	0.00168634	FALSE	NA	NA	0.00168634	FALSE
1581003	1	182	-2.90115	0.00168634	FALSE	30	2.06506	0.00168634	FALSE	74	-1.05948	0.00168634	FALSE	82	-12.4883	0.00168634	FALSE	7.66862	0.769038	0.00168634	FALSE	6.73216	0.0474133	0.00168634	FALSE	3.97204	0.00486126	0.00168634	FALSE	0.646723	-0.065977	0.00168634	FALSE	0.638602	-0.034202	0.00168634	FALSE	0.801354	0.00776323	0.00168634	FALSE
1581005	1	193	5.786	0.00168634	FALSE	18	-8.12511	0.00168634	FALSE	63	-10.248	0.00168634	FALSE	79	-14.8758	0.00168634	FALSE	6.29689	-0.356477	0.00168634	FALSE	6.62895	-0.0197544	0.00168634	FALSE	3.90915	-0.0350151	0.00168634	FALSE	1.37757	0.629775	0.00168634	FALSE	1.0065	0.31361	0.00168634	FALSE	0.317635	-0.438684	0.00168634	FALSE
1590101	1	182	-2.3033	0.00168634	FALSE	29	0.473659	0.00168634	FALSE	64	-9.01247	0.00168634	FALSE	100	-0.888062	0.00168634	FALSE	6.36895	-0.226027	0.00168634	FALSE	6.80659	0.0663101	0.00168634	FALSE	4.07033	0.212197	0.00168634	FALSE	0.950843	0.279141	0.00168634	FALSE	1.0381	0.332004	0.00168634	FALSE	0.92484	0.095722	0.00168634	FALSE
1590104	1	182	-2.3033	0.00168634	FALSE	38	8.11628	0.00168634	FALSE	84	7.69388	0.00168634	FALSE	88	-10.438	0.00168634	FALSE	7.92034	1.0469	0.00168634	FALSE	7.25032	0.355094	0.00168634	FALSE	3.16023	-0.364808	0.00168634	FALSE	0.329291	-0.312562	0.00168634	FALSE	0.845359	0.149784	0.00168634	FALSE	0	-0.757857	0.00168634	FALSE
1590109	1	184	-0.723821	0.00168634	FALSE	32	3.0212	0.00168634	FALSE	80	4.35261	0.00168634	FALSE	109	6.27436	0.00168634	FALSE	7.31105	0.546973	0.00168634	FALSE	7.06594	0.235101	0.00168634	FALSE	3.48352	-0.159843	0.00168634	FALSE	0.220784	-0.415859	0.00168634	FALSE	0.593109	-0.0886965	0.00168634	FALSE	0.92484	0.095722	0.00168634	FALSE
1590204	1	191	2.88925	0.00168634	FALSE	23	-2.86541	0.00168634	FALSE	64	-7.28742	0.00168634	FALSE	102	0.830704	0.00168634	FALSE	6.13327	-0.220039	0.00168634	FALSE	6.32029	-0.094641	0.00168634	FALSE	4.08907	0.151033	0.00168634	FALSE	1.03749	0.357391	0.00168634	FALSE	0.892975	0.197323	0.00168634	FALSE	0.977222	0.112701	0.00168634	FALSE
1590205	1	200	9.99691	0.00168634	FALSE	16	-8.80968	0.00168634	FALSE	60	-10.6287	0.00168634	FALSE	92	-7.12754	0.00168634	FALSE	5.62938	-0.633485	0.00168634	FALSE	6.2511	-0.139675	0.00168634	FALSE	3.74941	-0.0643143	0.00168634	FALSE	0	-0.630276	0.00168634	FALSE	0.793557	0.103333	0.00168634	FALSE	1.00145	0.135067	0.00168634	FALSE
1590301	1	184	-1.10253	0.00168634	FALSE	33	4.44483	0.00168634	FALSE	84	6.64592	0.00168634	FALSE	101	-1.02517	0.00168634	FALSE	7.5101	0.781857	0.00168634	FALSE	7.04876	0.246282	0.00168634	FALSE	4.41481	0.296566	0.00168634	FALSE	0.240609	-0.398058	0.00168634	FALSE	0.550911	-0.111309	0.00168634	FALSE	0	-0.734311	0.00168634	FALSE
1590303	1	184	-1.10253	0.00168634	FALSE	27	-0.650257	0.00168634	FALSE	80	3.30465	0.00168634	FALSE	98	-3.41265	0.00168634	FALSE	6.50561	-0.0423321	0.00168634	FALSE	6.76223	0.0598065	0.00168634	FALSE	4.11666	0.107537	0.00168634	FALSE	0.935197	0.263175	0.00168634	FALSE	0.699626	0.0292879	0.00168634	FALSE	0	-0.734311	0.00168634	FALSE
1590305	1	186	0.476949	0.00168634	FALSE	28	0.198924	0.00168634	FALSE	83	5.8106	0.00168634	FALSE	113	8.52472	0.00168634	FALSE	6.35117	-0.169048	0.00168634	FALSE	7.01194	0.222323	0.00168634	FALSE	3.97204	0.0158527	0.00168634	FALSE	0.375395	-0.269745	0.00168634	FALSE	0.501484	-0.158037	0.00168634	FALSE	1.11096	0.291047	0.00168634	FALSE
1590405	1	200	10.2718	0.00168634	FALSE	14	-10.5899	0.00168634	FALSE	59	-11.9549	0.00168634	FALSE	73	-20.7706	0.00168634	FALSE	5.23958	-0.945094	0.00168634	FALSE	5.47116	-0.585883	0.00168634	FALSE	3.16023	-0.356709	0.00168634	FALSE	0.521258	-0.137305	0.00168634	FALSE	0.663642	-0.0109839	0.00168634	FALSE	0.550825	-0.261232	0.00168634	FALSE
1590502	1	183	-1.71364	0.00168634	FALSE	24	-2.40574	0.00168634	FALSE	67	-4.6043	0.00168634	FALSE	94	-2.49981	0.00168634	FALSE	6.00153	-0.28535	0.00168634	FALSE	5.63178	-0.394408	0.00168634	FALSE	3.16023	-0.356709	0.00168634	FALSE	1.12614	0.415063	0.00168634	FALSE	0.816433	0.127707	0.00168634	FALSE	0.847762	0.00265902	0.00168634	FALSE
1590505	1	183	-1.71364	0.00168634	FALSE	22	-4.10411	0.00168634	FALSE	54	-15.4634	0.00168634	FALSE	55	-33.537	0.00168634	FALSE	5.0759	-1.04483	0.00168634	FALSE	5.17844	-0.689442	0.00168634	FALSE	NA	NA	0.00168634	FALSE	1.13658	0.424998	0.00168634	FALSE	0.757798	0.0722737	0.00168634	FALSE	NA	NA	0.00168634	FALSE
1590606	1	182	-2.59127	0.00168634	FALSE	35	5.99245	0.00168634	FALSE	101	20.4595	0.00168634	FALSE	146	31.9431	0.00168634	FALSE	7.68518	0.896269	0.00168634	FALSE	8.2202	0.937281	0.00168634	FALSE	4.92716	0.590236	0.00168634	FALSE	0.240609	-0.398212	0.00168634	FALSE	0.363003	-0.287659	0.00168634	FALSE	1.01948	0.155265	0.00168634	FALSE
1590704	1	184	-1.2669	0.00168634	FALSE	31	3.14901	0.00168634	FALSE	84	7.52916	0.00168634	FALSE	116	10.353	0.00168634	FALSE	7.12796	0.523202	0.00168634	FALSE	6.59036	0.0469479	0.00168634	FALSE	3.40875	-0.251358	0.00168634	FALSE	0.735047	0.0556717	0.00168634	FALSE	0.550911	-0.116318	0.00168634	FALSE	1.03341	0.150673	0.00168634	FALSE
1590707	1	187	1.10232	0.00168634	FALSE	22	-4.49361	0.00168634	FALSE	72	-2.49465	0.00168634	FALSE	102	-0.78854	0.00168634	FALSE	5.80246	-0.564375	0.00168634	FALSE	6.38681	-0.0855259	0.00168634	FALSE	4.08907	0.179967	0.00168634	FALSE	0.935197	0.246211	0.00168634	FALSE	0.737153	0.059758	0.00168634	FALSE	1.36582	0.457472	0.00168634	FALSE
1590805	1	183	-1.87666	0.00168634	FALSE	29	1.25464	0.00168634	FALSE	90	11.97	0.00168634	FALSE	132	21.8337	0.00168634	FALSE	7.41388	0.691999	0.00168634	FALSE	7.72173	0.661092	0.00168634	FALSE	4.8968	0.573966	0.00168634	FALSE	0.788844	0.111458	0.00168634	FALSE	0.546583	-0.118713	0.00168634	FALSE	1.1868	0.303965	0.00168634	FALSE
1590905	1	186	0.267184	0.00168634	FALSE	31	2.83391	0.00168634	FALSE	82	5.79584	0.00168634	FALSE	119	12.4463	0.00168634	FALSE	7.06888	0.432242	0.00168634	FALSE	6.66947	0.078069	0.00168634	FALSE	3.59168	-0.12548	0.00168634	FALSE	0.521258	-0.137305	0.00168634	FALSE	0.501484	-0.160217	0.00168634	FALSE	0.832705	-0.0107218	0.00168634	FALSE
1591004	1	183	-1.87666	0.00168634	FALSE	20	-5.85207	0.00168634	FALSE	42	-25.0749	0.00168634	FALSE	60	-30.158	0.00168634	FALSE	4.77785	-1.29274	0.00168634	FALSE	5.24277	-0.712427	0.00168634	FALSE	3.45405	-0.199241	0.00168634	FALSE	1.11336	0.413142	0.00168634	FALSE	1.15263	0.439023	0.00168634	FALSE	1.31063	0.414012	0.00168634	FALSE
1600404	1	182	-1.89122	0.00168634	FALSE	32	3.23863	0.00168634	FALSE	79	4.3392	0.00168634	FALSE	105	5.29617	0.00168634	FALSE	6.50561	0.499408	0.00168634	FALSE	5.85588	0.140037	0.00168634	FALSE	3.51955	0.382315	0.00168634	FALSE	0.908279	0.222004	0.00168634	FALSE	0.575493	-0.059943	0.00168634	FALSE	0.930329	0.0375254	0.00168634	FALSE
1600405	1	188	2.84722	0.00168634	FALSE	24	-3.55482	0.00168634	FALSE	63	-9.02588	0.00168634	FALSE	75	-18.5786	0.00168634	FALSE	5.50635	-0.320491	0.00168634	FALSE	5.87112	0.149956	0.00168634	FALSE	3.16023	0.154505	0.00168634	FALSE	0.89822	0.212428	0.00168634	FALSE	0.611809	-0.0256099	0.00168634	FALSE	0.977222	0.0808048	0.00168634	FALSE
1600406	1	182	-1.89122	0.00168634	FALSE	27	-1.00728	0.00168634	FALSE	71	-2.34334	0.00168634	FALSE	101	2.11287	0.00168634	FALSE	3.85504	-1.6754	0.00168634	FALSE	4.24606	-0.907646	0.00168634	FALSE	2.00922	-0.575233	0.00168634	FALSE	0.646723	-0.0269917	0.00168634	FALSE	0.583194	-0.0526622	0.00168634	FALSE	1.01108	0.112057	0.00168634	FALSE
1600502	1	183	-1.05996	0.00168634	FALSE	29	0.458149	0.00168634	FALSE	80	4.00491	0.00168634	FALSE	113	9.88531	0.00168634	FALSE	5.30377	-0.573971	0.00168634	FALSE	5.49879	-0.158653	0.00168634	FALSE	2.84897	0.0992232	0.00168634	FALSE	0.646723	-0.0183465	0.00168634	FALSE	0.482057	-0.145484	0.00168634	FALSE	0.772233	-0.109263	0.00168634	FALSE
1600505	1	184	-0.270221	0.00168634	FALSE	30	1.30733	0.00168634	FALSE	79	3.16959	0.00168634	FALSE	96	-3.64371	0.00168634	FALSE	6.06403	0.0498243	0.00168634	FALSE	5.6207	-0.0793095	0.00168634	FALSE	1.25099	-0.913898	0.00168634	FALSE	0.735047	0.0657358	0.00168634	FALSE	0.535362	-0.0950899	0.00168634	FALSE	1.2832	0.362334	0.00168634	FALSE
1600603	1	182	-2.1437	0.00168634	FALSE	33	4.14003	0.00168634	FALSE	73	-0.783017	0.00168634	FALSE	83	-11.7766	0.00168634	FALSE	6.10159	0.167035	0.00168634	FALSE	5.27426	-0.190109	0.00168634	FALSE	3.16023	0.275175	0.00168634	FALSE	0.403644	-0.235083	0.00168634	FALSE	0.624926	-0.00880097	0.00168634	FALSE	0.498639	-0.342249	0.00168634	FALSE
1600605	1	183	-1.35396	0.00168634	FALSE	26	-1.80423	0.00168634	FALSE	67	-5.79492	0.00168634	FALSE	83	-11.7766	0.00168634	FALSE	4.39182	-1.23585	0.00168634	FALSE	4.78937	-0.505679	0.00168634	FALSE	1.44481	-0.812404	0.00168634	FALSE	0.715515	0.0618114	0.00168634	FALSE	0.882541	0.23475	0.00168634	FALSE	1.56599	0.642863	0.00168634	FALSE
1600608	1	191	4.96396	0.00168634	FALSE	23	-4.35178	0.00168634	FALSE	75	0.887619	0.00168634	FALSE	108	8.11901	0.00168634	FALSE	5.3887	-0.417901	0.00168634	FALSE	5.2607	-0.198938	0.00168634	FALSE	2.47292	-0.160579	0.00168634	FALSE	0.240609	-0.390289	0.00168634	FALSE	0.0782536	-0.525631	0.00168634	FALSE	0.268783	-0.554394	0.00168634	FALSE
1601001	1	183	-1.08567	0.00168634	FALSE	30	1.33946	0.00168634	FALSE	65	-7.3305	0.00168634	FALSE	81	-13.5596	0.00168634	FALSE	4.77785	-0.965847	0.00168634	FALSE	4.4794	-0.735253	0.00168634	FALSE	0.479451	-1.31204	0.00168634	FALSE	0.461509	-0.188991	0.00168634	FALSE	0.648047	0.00474795	0.00168634	FALSE	1.25305	0.331489	0.00168634	FALSE
21010101	2	167	-5.07503	0.00121951	FALSE	28	-2.28627	0.00121951	FALSE	65	-12.6657	0.00121951	FALSE	96	-17.607	0.00121951	FALSE	5.70793	-0.871773	0.00121951	FALSE	5.80464	-0.599388	0.00121951	FALSE	3.62263	-0.151683	0.00121951	FALSE	1.50149	0.536391	0.00121951	FALSE	1.01767	0.311719	0.00121951	FALSE	1.14192	0.434423	0.00121951	FALSE
21010304	2	177	2.0711	0.00121951	FALSE	27	-3.0759	0.00121951	FALSE	75	-4.94798	0.00121951	FALSE	112	-6.05331	0.00121951	FALSE	6.50561	-0.271173	0.00121951	FALSE	7.04512	0.087925	0.00121951	FALSE	3.71878	-0.100153	0.00121951	FALSE	1.13658	0.197152	0.00121951	FALSE	0.72307	0.0405982	0.00121951	FALSE	0.737713	0.0751976	0.00121951	FALSE
21010401	2	168	-5.62807	0.00121951	FALSE	38	6.13277	0.00121951	FALSE	85	3.45974	0.00121951	FALSE	132	10.174	0.00121951	FALSE	7.6292	0.618922	0.00121951	FALSE	7.50912	0.394888	0.00121951	FALSE	4.56043	0.422826	0.00121951	FALSE	1.29832	0.35751	0.00121951	FALSE	0.813241	0.131009	0.00121951	FALSE	0.762982	0.0865789	0.00121951	FALSE
21010409	2	192	13.3257	0.00121951	FALSE	22	-7.45412	0.00121951	FALSE	70	-9.07003	0.00121951	FALSE	95	-19.2715	0.00121951	FALSE	6.22215	-0.535568	0.00121951	FALSE	6.38681	-0.335524	0.00121951	FALSE	3.16023	-0.464903	0.00121951	FALSE	0.475127	-0.426153	0.00121951	FALSE	0.378964	-0.279561	0.00121951	FALSE	0.992669	0.298568	0.00121951	FALSE
21010505	2	173	-0.718956	0.00121951	FALSE	39	6.31422	0.00121951	FALSE	92	7.71246	0.00121951	FALSE	129	5.35762	0.00121951	FALSE	7.06011	0.123288	0.00121951	FALSE	6.77433	-0.0970299	0.00121951	FALSE	3.80868	-0.0521658	0.00121951	FALSE	0.375395	-0.517642	0.00121951	FALSE	0.599217	-0.0830354	0.00121951	FALSE	0.666889	0.0206961	0.00121951	FALSE
21010507	2	173	-0.718956	0.00121951	FALSE	33	1.21914	0.00121951	FALSE	90	6.04182	0.00121951	FALSE	134	9.33675	0.00121951	FALSE	7.25081	0.279756	0.00121951	FALSE	7.28437	0.234907	0.00121951	FALSE	3.89293	0.00124698	0.00121951	FALSE	1.2397	0.305154	0.00121951	FALSE	1.0713	0.363279	0.00121951	FALSE	0.397936	-0.227533	0.00121951	FALSE
21010604	2	165	-6.50425	0.00121951	FALSE	28	-2.28627	0.00121951	FALSE	80	-1.08913	0.00121951	FALSE	121	0.445647	0.00121951	FALSE	6.32809	-0.404835	0.00121951	FALSE	6.43158	-0.252018	0.00121951	FALSE	3.90915	0.00186905	0.00121951	FALSE	1.27355	0.324488	0.00121951	FALSE	0.759705	0.0743124	0.00121951	FALSE	0.737713	0.0751976	0.00121951	FALSE
21010904	2	168	-4.36041	0.00121951	FALSE	37	4.82044	0.00121951	FALSE	88	5.08502	0.00121951	FALSE	142	15.6099	0.00121951	FALSE	7.76507	0.677112	0.00121951	FALSE	7.87041	0.545193	0.00121951	FALSE	5.03802	0.606864	0.00121951	FALSE	0.891168	-0.0309945	0.00121951	FALSE	0.572253	-0.0981976	0.00121951	FALSE	0.388129	-0.235481	0.00121951	FALSE
21011005	2	170	-2.95097	0.00121951	FALSE	38	5.24247	0.00121951	FALSE	91	6.34564	0.00121951	FALSE	140	13.5045	0.00121951	FALSE	7.41388	0.345996	0.00121951	FALSE	7.34016	0.172211	0.00121951	FALSE	4.61316	0.437344	0.00121951	FALSE	0.755667	-0.149042	0.00121951	FALSE	0.728486	0.0512141	0.00121951	FALSE	0.442655	-0.175607	0.00121951	FALSE
21011006	2	174	0.207987	0.00121951	FALSE	38	5.24247	0.00121951	FALSE	100	13.8635	0.00121951	FALSE	132	7.13788	0.00121951	FALSE	7.97917	0.809821	0.00121951	FALSE	7.89409	0.532714	0.00121951	FALSE	3.33016	-0.376079	0.00121951	FALSE	0.557316	-0.337868	0.00121951	FALSE	0.450091	-0.211983	0.00121951	FALSE	0.299494	-0.307738	0.00121951	FALSE
21020107	2	174	-2.0267	0.00121951	FALSE	26	-2.6368	0.00121951	FALSE	78	-0.995829	0.00121951	FALSE	108	-5.86073	0.00121951	FALSE	7.16241	0.322251	0.00121951	FALSE	6.94829	0.183314	0.00121951	FALSE	3.74941	-0.027227	0.00121951	FALSE	1.3251	0.393028	0.00121951	FALSE	0.966547	0.275028	0.00121951	FALSE	0.876711	0.192053	0.00121951	FALSE
21020202	2	181	2.97559	0.00121951	FALSE	26	-2.6368	0.00121951	FALSE	59	-15.6594	0.00121951	FALSE	85	-22.4692	0.00121951	FALSE	6.32809	-0.305933	0.00121951	FALSE	5.76946	-0.469843	0.00121951	FALSE	3.45405	-0.185517	0.00121951	FALSE	0.808555	-0.0871834	0.00121951	FALSE	0.693275	0.0235379	0.00121951	FALSE	0.942914	0.250889	0.00121951	FALSE
21020404	2	185	4.98426	0.00121951	FALSE	29	0.473031	0.00121951	FALSE	90	9.80706	0.00121951	FALSE	134	15.0577	0.00121951	FALSE	7.12796	0.367328	0.00121951	FALSE	7.2584	0.471082	0.00121951	FALSE	4.30497	0.331501	0.00121951	FALSE	0.851056	-0.05747	0.00121951	FALSE	0.436457	-0.217075	0.00121951	FALSE	0	-0.578445	0.00121951	FALSE
21020411	2	190	8.93296	0.00121951	FALSE	16	-10.5663	0.00121951	FALSE	54	-20.2644	0.00121951	FALSE	86	-23.1419	0.00121951	FALSE	5.62938	-0.862266	0.00121951	FALSE	5.33595	-0.78006	0.00121951	FALSE	3.16023	-0.394265	0.00121951	FALSE	1.35038	0.417872	0.00121951	FALSE	0.835868	0.160533	0.00121951	FALSE	0.37429	-0.232995	0.00121951	FALSE
21020604	2	192	11.2671	0.00121951	FALSE	22	-5.91639	0.00121951	FALSE	76	-2.47795	0.00121951	FALSE	100	-10.9883	0.00121951	FALSE	6.50561	-0.131594	0.00121951	FALSE	6.44829	-0.0426065	0.00121951	FALSE	3.88122	0.0437578	0.00121951	FALSE	0.475127	-0.392389	0.00121951	FALSE	0.436457	-0.213343	0.00121951	FALSE	0.72806	0.0345086	0.00121951	FALSE
21020610	2	172	-4.52775	0.00121951	FALSE	31	1.72624	0.00121951	FALSE	78	-0.807314	0.00121951	FALSE	105	-7.00919	0.00121951	FALSE	6.06403	-0.493913	0.00121951	FALSE	5.98532	-0.343907	0.00121951	FALSE	3.80868	-0.00223108	0.00121951	FALSE	0.673721	-0.203332	0.00121951	FALSE	0.683341	0.0200641	0.00121951	FALSE	1.43361	0.685698	0.00121951	FALSE
21020701	2	178	2.46612	0.00121951	FALSE	36	4.71709	0.00121951	FALSE	94	10.8461	0.00121951	FALSE	133	10.9082	0.00121951	FALSE	8.42034	1.2999	0.00121951	FALSE	7.79005	0.673295	0.00121951	FALSE	3.73199	-0.050481	0.00121951	FALSE	0.735047	-0.16253	0.00121951	FALSE	0.480053	-0.181352	0.00121951	FALSE	0.801354	0.119785	0.00121951	FALSE
21020702	2	165	-7.8005	0.00121951	FALSE	36	4.71709	0.00121951	FALSE	82	0.822268	0.00121951	FALSE	120	0.562503	0.00121951	FALSE	7.06888	0.191021	0.00121951	FALSE	6.7569	0.000914895	0.00121951	FALSE	3.51955	-0.185169	0.00121951	FALSE	1.04894	0.136289	0.00121951	FALSE	0.944871	0.258092	0.00121951	FALSE	0.852693	0.167168	0.00121951	FALSE
21020703	2	163	-9.37999	0.00121951	FALSE	34	3.01873	0.00121951	FALSE	88	5.83417	0.00121951	FALSE	136	13.2957	0.00121951	FALSE	6.15176	-0.56148	0.00121951	FALSE	6.51024	-0.159616	0.00121951	FALSE	4.24559	0.275144	0.00121951	FALSE	1.07664	0.162663	0.00121951	FALSE	0.743784	0.0679818	0.00121951	FALSE	0.645173	-0.0243623	0.00121951	FALSE
21021001	2	173	-3.37614	0.00121951	FALSE	38	7.09434	0.00121951	FALSE	89	7.60715	0.00121951	FALSE	132	11.1075	0.00121951	FALSE	6.97902	0.22356	0.00121951	FALSE	7.11948	0.300776	0.00121951	FALSE	4.1271	0.179	0.00121951	FALSE	0.189547	-0.6587	0.00121951	FALSE	0.570469	-0.0841697	0.00121951	FALSE	0.696152	0.0478343	0.00121951	FALSE
21021004	2	178	0.572565	0.00121951	FALSE	27	-2.24664	0.00121951	FALSE	74	-4.92262	0.00121951	FALSE	112	-4.80896	0.00121951	FALSE	5.62938	-0.88383	0.00121951	FALSE	5.86205	-0.517573	0.00121951	FALSE	3.28933	-0.352143	0.00121951	FALSE	0.851056	-0.0289579	0.00121951	FALSE	0.635395	-0.0227875	0.00121951	FALSE	0.232943	-0.379683	0.00121951	FALSE
21021009	2	185	6.10075	0.00121951	FALSE	28	-1.39746	0.00121951	FALSE	84	3.43056	0.00121951	FALSE	129	8.72005	0.00121951	FALSE	7.20089	0.405607	0.00121951	FALSE	7.21885	0.365447	0.00121951	FALSE	4.3613	0.327483	0.00121951	FALSE	0.735047	-0.139396	0.00121951	FALSE	0.472199	-0.177074	0.00121951	FALSE	0.581206	-0.0582544	0.00121951	FALSE
21030102	2	168	-3.96069	0.00121951	FALSE	39	8.69945	0.00121951	FALSE	90	9.26255	0.00121951	FALSE	129	9.16396	0.00121951	FALSE	6.41202	-0.0447826	0.00121951	FALSE	6.4403	-0.023581	0.00121951	FALSE	3.16023	-0.353202	0.00121951	FALSE	0.547843	-0.425573	0.00121951	FALSE	0.504261	-0.194029	0.00121951	FALSE	0.745119	0.0969604	0.00121951	FALSE
21030104	2	176	2.35723	0.00121951	FALSE	21	-6.5858	0.00121951	FALSE	74	-4.10254	0.00121951	FALSE	115	-1.97758	0.00121951	FALSE	5.80246	-0.544932	0.00121951	FALSE	6.68143	0.133344	0.00121951	FALSE	4.16996	0.28697	0.00121951	FALSE	1.2782	0.269709	0.00121951	FALSE	0.862136	0.14431	0.00121951	FALSE	0.498639	-0.130528	0.00121951	FALSE
21030201	2	162	-7.73871	0.00121951	FALSE	37	7.00109	0.00121951	FALSE	94	12.5448	0.00121951	FALSE	144	20.4941	0.00121951	FALSE	6.50561	0.0189228	0.00121951	FALSE	6.73927	0.163732	0.00121951	FALSE	3.73199	-0.0224571	0.00121951	FALSE	0.761003	-0.232527	0.00121951	FALSE	0.543168	-0.163871	0.00121951	FALSE	0.397936	-0.223698	0.00121951	FALSE
21030203	2	168	-3.00027	0.00121951	FALSE	23	-4.88743	0.00121951	FALSE	71	-6.66755	0.00121951	FALSE	109	-7.35975	0.00121951	FALSE	5.91842	-0.462871	0.00121951	FALSE	6.46864	-0.0123991	0.00121951	FALSE	3.97204	0.129736	0.00121951	FALSE	1.51791	0.488037	0.00121951	FALSE	1.09397	0.356863	0.00121951	FALSE	0.852693	0.196018	0.00121951	FALSE
21030308	2	166	-5.16567	0.00121951	FALSE	32	2.7102	0.00121951	FALSE	86	5.86336	0.00121951	FALSE	126	6.81445	0.00121951	FALSE	6.50561	-0.0191976	0.00121951	FALSE	6.49539	0.026759	0.00121951	FALSE	3.40875	-0.17562	0.00121951	FALSE	0.993096	-0.00531603	0.00121951	FALSE	0.64621	-0.0595608	0.00121951	FALSE	0.719816	0.0696311	0.00121951	FALSE
21030403	2	168	-3.61768	0.00121951	FALSE	32	2.75519	0.00121951	FALSE	86	6.33466	0.00121951	FALSE	108	-5.32189	0.00121951	FALSE	7.16241	0.510557	0.00121951	FALSE	6.62895	0.163147	0.00121951	FALSE	3.56462	-0.109011	0.00121951	FALSE	1.49038	0.449306	0.00121951	FALSE	0.860687	0.134586	0.00121951	FALSE	0.388129	-0.231476	0.00121951	FALSE
21030406	2	171	-1.24846	0.00121951	FALSE	28	-0.641532	0.00121951	FALSE	71	-6.1951	0.00121951	FALSE	103	-9.30102	0.00121951	FALSE	6.01876	-0.42781	0.00121951	FALSE	5.73342	-0.419672	0.00121951	FALSE	3.90915	0.109417	0.00121951	FALSE	1.36249	0.327556	0.00121951	FALSE	0.847106	0.121746	0.00121951	FALSE	0.82392	0.170736	0.00121951	FALSE
21030503	2	195	14.7123	0.00121951	FALSE	11	-13.367	0.00121951	FALSE	60	-12.3822	0.00121951	FALSE	93	-14.8531	0.00121951	FALSE	5.62938	-0.608901	0.00121951	FALSE	5.88132	-0.228729	0.00121951	FALSE	3.16023	-0.2686	0.00121951	FALSE	1.66255	0.626084	0.00121951	FALSE	0.928075	0.20108	0.00121951	FALSE	0.719816	0.0869787	0.00121951	FALSE
21030504	2	197	16.2918	0.00121951	FALSE	19	-6.57359	0.00121951	FALSE	69	-4.86434	0.00121951	FALSE	111	-0.528239	0.00121951	FALSE	6.50561	0.110052	0.00121951	FALSE	6.30791	0.0489005	0.00121951	FALSE	3.59754	0.00865491	0.00121951	FALSE	0.264342	-0.704977	0.00121951	FALSE	0.436457	-0.263702	0.00121951	FALSE	0.129377	-0.457966	0.00121951	FALSE
21030508	2	167	-7.40044	0.00121951	FALSE	26	-0.629328	0.00121951	FALSE	52	-19.0647	0.00121951	FALSE	83	-22.8113	0.00121951	FALSE	5.20086	-0.960498	0.00121951	FALSE	5.28161	-0.61903	0.00121951	FALSE	3.16023	-0.2686	0.00121951	FALSE	1.34044	0.319444	0.00121951	FALSE	0.944871	0.216958	0.00121951	FALSE	0.615102	-0.0096671	0.00121951	FALSE
21030702	2	167	-3.73958	0.00121951	FALSE	37	6.4661	0.00121951	FALSE	96	13.001	0.00121951	FALSE	143	17.6612	0.00121951	FALSE	7.54688	0.735187	0.00121951	FALSE	7.34735	0.491723	0.00121951	FALSE	4.24559	0.254947	0.00121951	FALSE	1.07664	0.0526385	0.00121951	FALSE	0.728486	0.00932466	0.00121951	FALSE	0.615102	-0.0197705	0.00121951	FALSE
21030703	2	167	-3.73958	0.00121951	FALSE	27	-2.02571	0.00121951	FALSE	79	-1.19943	0.00121951	FALSE	123	1.74476	0.00121951	FALSE	6.63318	-0.0145104	0.00121951	FALSE	6.27705	-0.20484	0.00121951	FALSE	3.84303	-0.000280708	0.00121951	FALSE	1.63782	0.586862	0.00121951	FALSE	0.944871	0.213898	0.00121951	FALSE	0.397936	-0.220203	0.00121951	FALSE
21030707	2	167	-3.73958	0.00121951	FALSE	35	4.76774	0.00121951	FALSE	91	8.82438	0.00121951	FALSE	138	13.6821	0.00121951	FALSE	7.10693	0.374207	0.00121951	FALSE	6.97978	0.252504	0.00121951	FALSE	4.02662	0.116117	0.00121951	FALSE	1.28818	0.254019	0.00121951	FALSE	0.764373	0.0432527	0.00121951	FALSE	0.768242	0.12157	0.00121951	FALSE
21030803	2	173	-0.163382	0.00121951	FALSE	19	-7.55504	0.00121951	FALSE	64	-11.1156	0.00121951	FALSE	101	-11.2382	0.00121951	FALSE	5.16814	-1.02622	0.00121951	FALSE	5.33595	-0.615648	0.00121951	FALSE	3.28933	-0.239621	0.00121951	FALSE	1.49512	0.461394	0.00121951	FALSE	0.893508	0.168025	0.00121951	FALSE	0.683306	0.0371839	0.00121951	FALSE
21030901	2	173	-0.163382	0.00121951	FALSE	23	-4.3965	0.00121951	FALSE	63	-11.8873	0.00121951	FALSE	90	-19.1814	0.00121951	FALSE	5.34306	-0.894517	0.00121951	FALSE	5.24277	-0.66728	0.00121951	FALSE	4.24559	0.272866	0.00121951	FALSE	1.2397	0.223937	0.00121951	FALSE	0.883485	0.158801	0.00121951	FALSE	0.982714	0.303271	0.00121951	FALSE
21031004	2	164	-6.5949	0.00121951	FALSE	31	1.92057	0.00121951	FALSE	86	5.86336	0.00121951	FALSE	133	11.8692	0.00121951	FALSE	7.8158	0.967285	0.00121951	FALSE	7.45291	0.557293	0.00121951	FALSE	3.73199	-0.00238813	0.00121951	FALSE	1.5522	0.514459	0.00121951	FALSE	1.0577	0.31913	0.00121951	FALSE	0.615102	-0.0234295	0.00121951	FALSE
21040102	2	171	-3.0938	0.00121951	FALSE	32	1.14916	0.00121951	FALSE	84	1.80274	0.00121951	FALSE	123	1.74392	0.00121951	FALSE	7.49841	0.473588	0.00121951	FALSE	6.67107	-0.0232076	0.00121951	FALSE	3.28933	-0.198586	0.00121951	FALSE	1.34044	0.401378	0.00121951	FALSE	0.780535	0.1341	0.00121951	FALSE	0.330999	-0.257006	0.00121951	FALSE
21040103	2	166	-7.0425	0.00121951	FALSE	44	11.3393	0.00121951	FALSE	104	18.5091	0.00121951	FALSE	147	20.8437	0.00121951	FALSE	8.40728	1.21932	0.00121951	FALSE	7.61252	0.589497	0.00121951	FALSE	3.40875	-0.122873	0.00121951	FALSE	0.688078	-0.219656	0.00121951	FALSE	0.400058	-0.225607	0.00121951	FALSE	0.592085	-0.0160368	0.00121951	FALSE
21040501	2	202	18.2901	0.00121951	FALSE	15	-11.582	0.00121951	FALSE	56	-18.7268	0.00121951	FALSE	79	-30.7342	0.00121951	FALSE	4.77785	-1.52605	0.00121951	FALSE	5.15797	-0.83262	0.00121951	FALSE	3.16023	-0.345834	0.00121951	FALSE	0	-0.850102	0.00121951	FALSE	0.299788	-0.311223	0.00121951	FALSE	0.539537	-0.0631495	0.00121951	FALSE
21040508	2	166	-10.1405	0.00121951	FALSE	37	7.09995	0.00121951	FALSE	86	6.33277	0.00121951	FALSE	133	12.2403	0.00121951	FALSE	7.02005	0.313684	0.00121951	FALSE	6.66947	0.151083	0.00121951	FALSE	3.76792	0.0394457	0.00121951	FALSE	1.09104	0.188545	0.00121951	FALSE	0.755664	0.119767	0.00121951	FALSE	0.378793	-0.211509	0.00121951	FALSE
21040509	2	193	11.1825	0.00121951	FALSE	22	-5.63776	0.00121951	FALSE	76	-2.02041	0.00121951	FALSE	138	16.2194	0.00121951	FALSE	7.02005	0.313684	0.00121951	FALSE	6.81165	0.243614	0.00121951	FALSE	4.24559	0.342289	0.00121951	FALSE	0.703057	-0.180807	0.00121951	FALSE	0.378964	-0.23637	0.00121951	FALSE	0.570716	-0.0343731	0.00121951	FALSE
21040603	2	170	-3.82563	0.00121951	FALSE	32	1.49626	0.00121951	FALSE	87	4.24481	0.00121951	FALSE	125	2.63951	0.00121951	FALSE	7.31105	0.327872	0.00121951	FALSE	7.19635	0.278578	0.00121951	FALSE	3.42951	-0.197923	0.00121951	FALSE	0.989434	0.0530399	0.00121951	FALSE	0.740676	0.0882428	0.00121951	FALSE	0.539537	-0.0670357	0.00121951	FALSE
21040605	2	167	-6.19485	0.00121951	FALSE	32	1.49626	0.00121951	FALSE	84	1.73886	0.00121951	FALSE	126	3.43534	0.00121951	FALSE	6.36895	-0.445128	0.00121951	FALSE	6.03636	-0.476354	0.00121951	FALSE	3.28933	-0.286797	0.00121951	FALSE	1.02729	0.0890783	0.00121951	FALSE	0.583194	-0.0606416	0.00121951	FALSE	0.683306	0.0656548	0.00121951	FALSE
21040614	2	174	-0.666668	0.00121951	FALSE	36	4.89299	0.00121951	FALSE	100	15.1039	0.00121951	FALSE	151	23.331	0.00121951	FALSE	9.00876	1.72085	0.00121951	FALSE	8.29494	0.993549	0.00121951	FALSE	4.75949	0.645287	0.00121951	FALSE	1.59604	0.630511	0.00121951	FALSE	0.838094	0.180343	0.00121951	FALSE	0.388129	-0.206778	0.00121951	FALSE
21040701	2	186	7.61096	0.00121951	FALSE	11	-15.2921	0.00121951	FALSE	46	-27.466	0.00121951	FALSE	79	-29.6769	0.00121951	FALSE	9.00876	1.72085	0.00121951	FALSE	5.7134	-0.52235	0.00121951	FALSE	3.26852	-0.277172	0.00121951	FALSE	1.62163	0.658331	0.00121951	FALSE	0.533402	-0.0941362	0.00121951	FALSE	0.498639	-0.107554	0.00121951	FALSE
21040703	2	178	1.29304	0.00121951	FALSE	29	-0.0068312	0.00121951	FALSE	80	0.934768	0.00121951	FALSE	107	-7.39383	0.00121951	FALSE	6.06403	-0.58705	0.00121951	FALSE	6.26192	-0.165365	0.00121951	FALSE	3.9331	0.144172	0.00121951	FALSE	0.770064	-0.152344	0.00121951	FALSE	0.462732	-0.160948	0.00121951	FALSE	0.801354	0.171836	0.00121951	FALSE
21040704	2	166	-8.18384	0.00121951	FALSE	40	9.33415	0.00121951	FALSE	99	16.8058	0.00121951	FALSE	147	24.4392	0.00121951	FALSE	7.97917	0.984332	0.00121951	FALSE	7.3505	0.543092	0.00121951	FALSE	3.97204	0.168863	0.00121951	FALSE	1.05916	0.122873	0.00121951	FALSE	0.596487	-0.0344948	0.00121951	FALSE	0.397936	-0.200498	0.00121951	FALSE
21040805	2	167	-6.6222	0.00121951	FALSE	34	3.52356	0.00121951	FALSE	79	-0.647999	0.00121951	FALSE	110	-5.71269	0.00121951	FALSE	5.44235	-0.974064	0.00121951	FALSE	5.51561	-0.575789	0.00121951	FALSE	3.48352	-0.113525	0.00121951	FALSE	1.12985	0.200448	0.00121951	FALSE	0.832024	0.17549	0.00121951	FALSE	0.683306	0.0554972	0.00121951	FALSE
21040901	2	179	0.759697	0.00121951	FALSE	24	-4.00635	0.00121951	FALSE	62	-13.4345	0.00121951	FALSE	86	-22.128	0.00121951	FALSE	6.29689	-0.159711	0.00121951	FALSE	5.79735	-0.360975	0.00121951	FALSE	3.16023	-0.302517	0.00121951	FALSE	1.09104	0.194485	0.00121951	FALSE	0.722222	0.0922569	0.00121951	FALSE	0.673974	0.0435176	0.00121951	FALSE
21040905	2	172	-4.76848	0.00121951	FALSE	35	5.33463	0.00121951	FALSE	80	1.60122	0.00121951	FALSE	112	-1.43656	0.00121951	FALSE	5.41439	-0.883799	0.00121951	FALSE	5.52064	-0.541062	0.00121951	FALSE	3.16023	-0.302517	0.00121951	FALSE	0.264342	-0.592514	0.00121951	FALSE	0.365201	-0.245275	0.00121951	FALSE	0.82392	0.181909	0.00121951	FALSE
21040907	2	178	-0.0300429	0.00121951	FALSE	32	2.78709	0.00121951	FALSE	89	9.11908	0.00121951	FALSE	122	6.52168	0.00121951	FALSE	6.75256	0.214171	0.00121951	FALSE	7.45291	0.716476	0.00121951	FALSE	4.59839	0.609277	0.00121951	FALSE	0.489571	-0.378101	0.00121951	FALSE	0.436457	-0.177909	0.00121951	FALSE	0.745119	0.109181	0.00121951	FALSE
21040909	2	200	17.3442	0.00121951	FALSE	13	-13.3473	0.00121951	FALSE	60	-15.1051	0.00121951	FALSE	95	-14.9656	0.00121951	FALSE	4.77785	-1.40608	0.00121951	FALSE	5.47554	-0.570408	0.00121951	FALSE	3.31395	-0.205054	0.00121951	FALSE	0.557316	-0.31361	0.00121951	FALSE	0.363003	-0.247353	0.00121951	FALSE	0.41911	-0.191708	0.00121951	FALSE
21050102	2	200	19.1685	0.00121951	FALSE	30	-1.24027	0.00121951	FALSE	71	-7.92694	0.00121951	FALSE	99	-12.918	0.00121951	FALSE	6.29689	-0.56471	0.00121951	FALSE	6.35583	-0.239169	0.00121951	FALSE	NA	NA	0.00121951	FALSE	1.02458	0.0477613	0.00121951	FALSE	0.899165	0.181373	0.00121951	FALSE	1.03341	0.281403	0.00121951	FALSE
21050103	2	180	3.37366	0.00121951	FALSE	24	-6.33535	0.00121951	FALSE	76	-3.75036	0.00121951	FALSE	104	-8.93892	0.00121951	FALSE	7.97917	0.815611	0.00121951	FALSE	7.04512	0.209427	0.00121951	FALSE	3.16023	-0.296517	0.00121951	FALSE	1.56657	0.563727	0.00121951	FALSE	0.976448	0.254437	0.00121951	FALSE	1.14192	0.381558	0.00121951	FALSE
21050302	2	165	-4.47137	0.00121951	FALSE	32	-0.578923	0.00121951	FALSE	76	-4.94143	0.00121951	FALSE	115	-2.52323	0.00121951	FALSE	6.36895	-0.511199	0.00121951	FALSE	6.32324	-0.285761	0.00121951	FALSE	4.04648	0.104199	0.00121951	FALSE	1.04223	0.0525851	0.00121951	FALSE	0.95099	0.221844	0.00121951	FALSE	1.06735	0.328771	0.00121951	FALSE
21050306	2	173	1.84655	0.00121951	FALSE	29	-3.12646	0.00121951	FALSE	68	-11.624	0.00121951	FALSE	71	-37.5395	0.00121951	FALSE	7.02005	0.0230399	0.00121951	FALSE	6.32324	-0.285761	0.00121951	FALSE	NA	NA	0.00121951	FALSE	1.33214	0.328572	0.00121951	FALSE	0.957011	0.227536	0.00121951	FALSE	NA	NA	0.00121951	FALSE
21050307	2	164	-5.26111	0.00121951	FALSE	31	-1.4281	0.00121951	FALSE	86	3.41175	0.00121951	FALSE	135	13.3933	0.00121951	FALSE	6.38305	-0.499626	0.00121951	FALSE	6.78495	0.0147266	0.00121951	FALSE	4.18786	0.193835	0.00121951	FALSE	1.37757	0.371822	0.00121951	FALSE	0.939726	0.211195	0.00121951	FALSE	0.442655	-0.247791	0.00121951	FALSE
21050308	2	161	-7.63033	0.00121951	FALSE	46	11.3096	0.00121951	FALSE	101	15.9415	0.00121951	FALSE	153	27.7181	0.00121951	FALSE	8.57787	1.30124	0.00121951	FALSE	7.79553	0.672421	0.00121951	FALSE	4.3335	0.286166	0.00121951	FALSE	1.36249	0.357463	0.00121951	FALSE	0.808947	0.0875553	0.00121951	FALSE	0.890631	0.165667	0.00121951	FALSE
21050407	2	167	-3.6001	0.00121951	FALSE	42	7.72572	0.00121951	FALSE	91	7.65736	0.00121951	FALSE	129	9.20251	0.00121951	FALSE	7.6292	0.508301	0.00121951	FALSE	6.98864	0.183549	0.00121951	FALSE	3.70007	0.0185068	0.00121951	FALSE	0.610037	-0.329792	0.00121951	FALSE	0.293646	-0.377469	0.00121951	FALSE	0.772233	0.0602187	0.00121951	FALSE
21050408	2	165	-5.17958	0.00121951	FALSE	34	0.932279	0.00121951	FALSE	75	-5.70773	0.00121951	FALSE	100	-13.8764	0.00121951	FALSE	6.96977	-0.0327688	0.00121951	FALSE	6.28315	-0.275591	0.00121951	FALSE	3.40875	-0.166189	0.00121951	FALSE	1.19796	0.2299	0.00121951	FALSE	1.02527	0.314216	0.00121951	FALSE	0.801354	0.0870956	0.00121951	FALSE
21050603	2	161	-8.38051	0.00121951	FALSE	49	13.3185	0.00121951	FALSE	101	14.9408	0.00121951	FALSE	142	17.3045	0.00121951	FALSE	8.0243	0.803086	0.00121951	FALSE	7.32076	0.326599	0.00121951	FALSE	3.80868	0.0510065	0.00121951	FALSE	0.851056	-0.100336	0.00121951	FALSE	0.492329	-0.186274	0.00121951	FALSE	0.615102	-0.0761945	0.00121951	FALSE
21050907	2	168	-2.60456	0.00121951	FALSE	27	-4.73376	0.00121951	FALSE	69	-10.8377	0.00121951	FALSE	102	-13.6341	0.00121951	FALSE	6.32809	-0.465031	0.00121951	FALSE	5.87112	-0.510891	0.00121951	FALSE	3.16023	-0.307767	0.00121951	FALSE	1.37757	0.399429	0.00121951	FALSE	0.903737	0.197922	0.00121951	FALSE	0.68612	-0.00853415	0.00121951	FALSE
21050908	2	161	-8.13274	0.00121951	FALSE	44	9.70231	0.00121951	FALSE	99	14.2218	0.00121951	FALSE	147	22.178	0.00121951	FALSE	6.76143	-0.109475	0.00121951	FALSE	7.01056	0.230668	0.00121951	FALSE	3.76038	0.07273	0.00121951	FALSE	0.497127	-0.438735	0.00121951	FALSE	0.472199	-0.210058	0.00121951	FALSE	0.562591	-0.122545	0.00121951	FALSE
21051009	2	173	0.194847	0.00121951	FALSE	35	2.26366	0.00121951	FALSE	89	5.67959	0.00121951	FALSE	118	-0.0260493	0.00121951	FALSE	7.41388	0.343478	0.00121951	FALSE	6.84938	0.0654223	0.00121951	FALSE	3.16023	-0.296517	0.00121951	FALSE	1.11336	0.143512	0.00121951	FALSE	0.611809	-0.0763181	0.00121951	FALSE	1.08153	0.338321	0.00121951	FALSE
21060102	2	167	-4.58127	0.00121951	FALSE	32	0.901899	0.00121951	FALSE	78	-2.57435	0.00121951	FALSE	112	-6.0762	0.00121951	FALSE	6.62081	-0.000291478	0.00121951	FALSE	6.36153	-0.139262	0.00121951	FALSE	3.51955	-0.234534	0.00121951	FALSE	1.36249	0.421347	0.00121951	FALSE	1.03531	0.333577	0.00121951	FALSE	1.04106	0.304854	0.00121951	FALSE
21060104	2	175	1.73665	0.00121951	FALSE	40	7.69534	0.00121951	FALSE	96	12.4614	0.00121951	FALSE	143	18.5944	0.00121951	FALSE	7.8158	0.980206	0.00121951	FALSE	7.44914	0.568562	0.00121951	FALSE	4.63163	0.470527	0.00121951	FALSE	0	-0.875711	0.00121951	FALSE	0.255271	-0.403884	0.00121951	FALSE	0.361402	-0.322432	0.00121951	FALSE
21060105	2	179	4.89561	0.00121951	FALSE	27	-3.344	0.00121951	FALSE	73	-6.75094	0.00121951	FALSE	98	-17.2177	0.00121951	FALSE	5.28611	-1.09542	0.00121951	FALSE	5.53364	-0.678063	0.00121951	FALSE	3.51955	-0.234534	0.00121951	FALSE	0.393767	-0.500854	0.00121951	FALSE	0.365201	-0.299955	0.00121951	FALSE	1.24505	0.493126	0.00121951	FALSE
21060306	2	170	-1.80651	0.00121951	FALSE	31	0.417388	0.00121951	FALSE	88	5.57777	0.00121951	FALSE	130	7.04923	0.00121951	FALSE	6.63318	-0.000462793	0.00121951	FALSE	7.16652	0.290483	0.00121951	FALSE	3.94384	0.0293593	0.00121951	FALSE	1.2397	0.274915	0.00121951	FALSE	0.779681	0.0796194	0.00121951	FALSE	0.961682	0.240645	0.00121951	FALSE
21060501	2	191	13.2004	0.00121951	FALSE	15	-12.2168	0.00121951	FALSE	46	-26.8365	0.00121951	FALSE	82	-27.6119	0.00121951	FALSE	5.11584	-1.14292	0.00121951	FALSE	5.40641	-0.684746	0.00121951	FALSE	3.54839	-0.182571	0.00121951	FALSE	1.45795	0.477814	0.00121951	FALSE	1.18935	0.456636	0.00121951	FALSE	0.683306	-0.00675107	0.00121951	FALSE
21060606	2	168	-2.95466	0.00121951	FALSE	41	8.38105	0.00121951	FALSE	97	13.1737	0.00121951	FALSE	142	16.6762	0.00121951	FALSE	7.26791	0.558439	0.00121951	FALSE	7.10006	0.363914	0.00121951	FALSE	4.01513	0.131124	0.00121951	FALSE	0.577276	-0.340317	0.00121951	FALSE	0.425704	-0.248059	0.00121951	FALSE	0.587686	-0.0878881	0.00121951	FALSE
21060607	2	168	-2.95466	0.00121951	FALSE	30	-0.959941	0.00121951	FALSE	71	-8.54452	0.00121951	FALSE	108	-10.3818	0.00121951	FALSE	5.3887	-0.983465	0.00121951	FALSE	5.40112	-0.741766	0.00121951	FALSE	3.16023	-0.410881	0.00121951	FALSE	0.908279	-0.0252091	0.00121951	FALSE	0.764373	0.072122	0.00121951	FALSE	0.570716	-0.10355	0.00121951	FALSE
21060703	2	165	-5.59829	0.00121951	FALSE	37	4.98432	0.00121951	FALSE	100	14.2624	0.00121951	FALSE	149	19.953	0.00121951	FALSE	7.79384	0.81376	0.00121951	FALSE	7.91356	0.659131	0.00121951	FALSE	4.18292	0.102261	0.00121951	FALSE	1.33214	0.365161	0.00121951	FALSE	0.931608	0.224282	0.00121951	FALSE	0.768242	0.0605073	0.00121951	FALSE
21060705	2	175	2.29912	0.00121951	FALSE	34	2.43678	0.00121951	FALSE	92	7.57982	0.00121951	FALSE	135	8.81149	0.00121951	FALSE	7.68518	0.724599	0.00121951	FALSE	7.36867	0.304513	0.00121951	FALSE	4.58476	0.357026	0.00121951	FALSE	0.755667	-0.183628	0.00121951	FALSE	0.501484	-0.182362	0.00121951	FALSE	0.942914	0.221721	0.00121951	FALSE
21060801	2	167	-3.44514	0.00121951	FALSE	23	-5.12184	0.00121951	FALSE	81	1.64144	0.00121951	FALSE	138	15.6104	0.00121951	FALSE	7.41388	0.770221	0.00121951	FALSE	8.66124	1.31955	0.00121951	FALSE	5.64745	0.998737	0.00121951	FALSE	1.79856	0.777388	0.00121951	FALSE	1.12834	0.390734	0.00121951	FALSE	0.696152	-0.00497794	0.00121951	FALSE
21060807	2	168	-2.6554	0.00121951	FALSE	22	-5.97102	0.00121951	FALSE	70	-7.54705	0.00121951	FALSE	90	-22.5892	0.00121951	FALSE	5.16814	-1.07242	0.00121951	FALSE	5.98532	-0.421963	0.00121951	FALSE	3.97204	-0.0634725	0.00121951	FALSE	1.38854	0.387058	0.00121951	FALSE	0.924835	0.198339	0.00121951	FALSE	1.54864	0.78182	0.00121951	FALSE
21060813	2	168	-2.6554	0.00121951	FALSE	23	-5.12184	0.00121951	FALSE	65	-11.7236	0.00121951	FALSE	109	-7.46854	0.00121951	FALSE	5.0759	-1.1481	0.00121951	FALSE	5.20546	-0.929501	0.00121951	FALSE	3.59754	-0.300909	0.00121951	FALSE	1.34044	0.341268	0.00121951	FALSE	0.893508	0.168721	0.00121951	FALSE	0.136102	-0.521875	0.00121951	FALSE
21061003	2	159	-8.8275	0.00121951	FALSE	38	5.11013	0.00121951	FALSE	87	3.75756	0.00121951	FALSE	124	0.732102	0.00121951	FALSE	6.60209	-0.0481508	0.00121951	FALSE	6.33717	-0.174607	0.00121951	FALSE	3.16023	-0.389885	0.00121951	FALSE	1.20085	0.246657	0.00121951	FALSE	0.874086	0.170995	0.00121951	FALSE	0.592085	-0.0871475	0.00121951	FALSE
21061007	2	159	-8.8275	0.00121951	FALSE	46	11.9036	0.00121951	FALSE	99	13.7814	0.00121951	FALSE	150	21.4235	0.00121951	FALSE	7.02005	0.294792	0.00121951	FALSE	6.66301	0.0374553	0.00121951	FALSE	3.76792	-0.00460524	0.00121951	FALSE	0.58995	-0.334909	0.00121951	FALSE	0.514225	-0.169221	0.00121951	FALSE	0.666889	-0.0181081	0.00121951	FALSE
21070107	2	160	-8.05488	0.00121951	FALSE	30	-1.30523	0.00121951	FALSE	75	-4.7665	0.00121951	FALSE	112	-5.90531	0.00121951	FALSE	5.44235	-1.00433	0.00121951	FALSE	5.80875	-0.439183	0.00121951	FALSE	3.16023	-0.301788	0.00121951	FALSE	1.17695	0.207944	0.00121951	FALSE	0.847561	0.1356	0.00121951	FALSE	0.514907	-0.117101	0.00121951	FALSE
21070202	2	165	-4.48182	0.00121951	FALSE	38	5.01184	0.00121951	FALSE	86	3.72297	0.00121951	FALSE	121	0.593642	0.00121951	FALSE	6.96977	0.145707	0.00121951	FALSE	6.17633	-0.235518	0.00121951	FALSE	3.16023	-0.301788	0.00121951	FALSE	0.851056	-0.0950262	0.00121951	FALSE	0.531392	-0.155367	0.00121951	FALSE	0.514907	-0.117101	0.00121951	FALSE
21070406	2	171	-0.194139	0.00121951	FALSE	24	-6.04304	0.00121951	FALSE	74	-5.53826	0.00121951	FALSE	122	1.31575	0.00121951	FALSE	5.80246	-0.733194	0.00121951	FALSE	6.10105	-0.277231	0.00121951	FALSE	3.87237	0.0798655	0.00121951	FALSE	1.44468	0.456841	0.00121951	FALSE	0.889839	0.174508	0.00121951	FALSE	0.161243	-0.431405	0.00121951	FALSE
21070501	2	175	4.17687	0.00121951	FALSE	36	2.73759	0.00121951	FALSE	86	3.18638	0.00121951	FALSE	135	9.70241	0.00121951	FALSE	7.9117	0.856221	0.00121951	FALSE	7.36599	0.473215	0.00121951	FALSE	4.75949	0.599253	0.00121951	FALSE	0.851056	-0.109506	0.00121951	FALSE	0.808947	0.0917238	0.00121951	FALSE	0.65315	0.00494436	0.00121951	FALSE
21070505	2	158	-9.24871	0.00121951	FALSE	37	3.58677	0.00121951	FALSE	85	2.35107	0.00121951	FALSE	132	7.31494	0.00121951	FALSE	6.39451	-0.388641	0.00121951	FALSE	6.44829	-0.124033	0.00121951	FALSE	3.89293	0.0498498	0.00121951	FALSE	1.12985	0.155897	0.00121951	FALSE	0.844528	0.125362	0.00121951	FALSE	0.768242	0.111168	0.00121951	FALSE
21070507	2	171	1.01791	0.00121951	FALSE	34	1.03923	0.00121951	FALSE	79	-2.66084	0.00121951	FALSE	116	-5.41826	0.00121951	FALSE	7.68518	0.670353	0.00121951	FALSE	6.62895	-0.00645223	0.00121951	FALSE	3.51955	-0.186873	0.00121951	FALSE	1.34044	0.356377	0.00121951	FALSE	0.957657	0.232316	0.00121951	FALSE	0.636288	-0.0106185	0.00121951	FALSE
21070509	2	160	-7.66923	0.00121951	FALSE	39	5.28513	0.00121951	FALSE	91	7.36297	0.00121951	FALSE	134	8.90659	0.00121951	FALSE	6.50561	-0.297487	0.00121951	FALSE	6.32684	-0.203069	0.00121951	FALSE	3.58227	-0.147108	0.00121951	FALSE	1.07664	0.10525	0.00121951	FALSE	0.665602	-0.0437959	0.00121951	FALSE	0.562591	-0.0786371	0.00121951	FALSE
21070601	2	193	16.7439	0.00121951	FALSE	20	-10.4412	0.00121951	FALSE	66	-12.8288	0.00121951	FALSE	100	-13.9663	0.00121951	FALSE	5.58399	-0.870208	0.00121951	FALSE	5.73342	-0.481758	0.00121951	FALSE	3.16023	-0.294542	0.00121951	FALSE	0.403644	-0.497761	0.00121951	FALSE	0.514225	-0.166337	0.00121951	FALSE	0.436525	-0.221521	0.00121951	FALSE
21070602	2	168	-2.99963	0.00121951	FALSE	35	2.29652	0.00121951	FALSE	79	-1.9697	0.00121951	FALSE	106	-9.19132	0.00121951	FALSE	6.18374	-0.378117	0.00121951	FALSE	6.20989	-0.171668	0.00121951	FALSE	3.62263	-0.00137983	0.00121951	FALSE	0.885951	-0.0386154	0.00121951	FALSE	0.878103	0.177676	0.00121951	FALSE	0.986177	0.285778	0.00121951	FALSE
21070604	2	170	-1.42014	0.00121951	FALSE	39	5.69324	0.00121951	FALSE	92	8.88943	0.00121951	FALSE	132	11.5001	0.00121951	FALSE	6.89387	0.204551	0.00121951	FALSE	6.55356	0.0519954	0.00121951	FALSE	3.51955	-0.0667331	0.00121951	FALSE	0.461509	-0.442675	0.00121951	FALSE	0.370813	-0.301921	0.00121951	FALSE	0.562591	-0.105169	0.00121951	FALSE
21070607	2	171	-0.630405	0.00121951	FALSE	38	4.84406	0.00121951	FALSE	78	-2.80502	0.00121951	FALSE	85	-25.9036	0.00121951	FALSE	7.41388	0.63122	0.00121951	FALSE	6.73216	0.168229	0.00121951	FALSE	NA	NA	0.00121951	FALSE	1.09733	0.16261	0.00121951	FALSE	0.874636	0.174399	0.00121951	FALSE	1.55758	0.813154	0.00121951	FALSE
21070608	2	162	-7.73807	0.00121951	FALSE	38	4.84406	0.00121951	FALSE	94	10.5601	0.00121951	FALSE	139	17.0709	0.00121951	FALSE	5.68018	-0.791287	0.00121951	FALSE	6.40772	-0.0429202	0.00121951	FALSE	3.65836	0.0212716	0.00121951	FALSE	0.669727	-0.244456	0.00121951	FALSE	0.444881	-0.231896	0.00121951	FALSE	0.615102	-0.0567045	0.00121951	FALSE
21070705	2	164	-4.74504	0.00121951	FALSE	40	6.32615	0.00121951	FALSE	92	7.70395	0.00121951	FALSE	138	11.5085	0.00121951	FALSE	7.56094	0.489049	0.00121951	FALSE	6.97103	0.105701	0.00121951	FALSE	3.37556	-0.235316	0.00121951	FALSE	1.28818	0.297505	0.00121951	FALSE	0.819205	0.100894	0.00121951	FALSE	0.345535	-0.271832	0.00121951	FALSE
21070706	2	164	-4.74504	0.00121951	FALSE	37	3.77861	0.00121951	FALSE	93	8.53926	0.00121951	FALSE	142	14.6918	0.00121951	FALSE	8.47096	1.23573	0.00121951	FALSE	7.83306	0.666713	0.00121951	FALSE	4.24559	0.31629	0.00121951	FALSE	1.59604	0.590573	0.00121951	FALSE	1.05525	0.324058	0.00121951	FALSE	0.762982	0.11345	0.00121951	FALSE
21070802	2	169	-1.62336	0.00121951	FALSE	25	-5.25341	0.00121951	FALSE	69	-9.39711	0.00121951	FALSE	113	-5.18321	0.00121951	FALSE	7.02005	0.183571	0.00121951	FALSE	6.84938	0.137398	0.00121951	FALSE	4.02662	0.162534	0.00121951	FALSE	1.48517	0.494482	0.00121951	FALSE	1.13328	0.398543	0.00121951	FALSE	0.615102	-0.0280568	0.00121951	FALSE
21080201	2	190	9.3125	0.00121951	FALSE	31	-0.223693	0.00121951	FALSE	96	8.39999	0.00121951	FALSE	137	7.5625	0.00121951	FALSE	8.95894	1.4075	0.00121951	FALSE	8.30059	0.598305	0.00121951	FALSE	4.24559	0.0535601	0.00121951	FALSE	0	-0.776585	0.00121951	FALSE	0.415464	-0.199516	0.00121951	FALSE	0.523443	-0.110526	0.00121951	FALSE
21080204	2	170	-6.4823	0.00121951	FALSE	37	4.87139	0.00121951	FALSE	99	10.9059	0.00121951	FALSE	149	17.1124	0.00121951	FALSE	7.18944	-0.0443814	0.00121951	FALSE	7.5507	0.110266	0.00121951	FALSE	4.60457	0.28115	0.00121951	FALSE	0.577276	-0.227032	0.00121951	FALSE	0.389228	-0.22432	0.00121951	FALSE	0.532264	-0.102384	0.00121951	FALSE
21080302	2	169	-5.04976	0.00121951	FALSE	42	7.66883	0.00121951	FALSE	104	13.6454	0.00121951	FALSE	147	13.6236	0.00121951	FALSE	7.72571	0.429423	0.00121951	FALSE	7.62598	0.226466	0.00121951	FALSE	3.89293	-0.10148	0.00121951	FALSE	0.735047	-0.0835187	0.00121951	FALSE	0.499421	-0.112778	0.00121951	FALSE	0.696152	0.0494812	0.00121951	FALSE
21080303	2	166	-7.41898	0.00121951	FALSE	41	6.81965	0.00121951	FALSE	97	7.79815	0.00121951	FALSE	144	11.2361	0.00121951	FALSE	7.26791	0.053796	0.00121951	FALSE	7.10006	-0.115809	0.00121951	FALSE	3.89293	-0.10148	0.00121951	FALSE	0.414028	-0.389121	0.00121951	FALSE	0.342779	-0.260869	0.00121951	FALSE	0.255672	-0.357058	0.00121951	FALSE
21080304	2	168	-5.8395	0.00121951	FALSE	44	9.36719	0.00121951	FALSE	106	15.316	0.00121951	FALSE	153	18.3986	0.00121951	FALSE	7.8158	0.503341	0.00121951	FALSE	7.60528	0.212994	0.00121951	FALSE	4.31021	0.163077	0.00121951	FALSE	0.557316	-0.252715	0.00121951	FALSE	0.280246	-0.319989	0.00121951	FALSE	0.72806	0.0789313	0.00121951	FALSE
21080504	2	202	17.2712	0.00121951	FALSE	15	-12.5163	0.00121951	FALSE	60	-18.554	0.00121951	FALSE	91	-24.0692	0.00121951	FALSE	5.50635	-1.19572	0.00121951	FALSE	6.56851	-0.345002	0.00121951	FALSE	3.16023	-0.484625	0.00121951	FALSE	0	-0.781909	0.00121951	FALSE	0.378964	-0.239067	0.00121951	FALSE	1.11965	0.415527	0.00121951	FALSE
21080703	2	182	2.99458	0.00121951	FALSE	26	-4.19137	0.00121951	FALSE	85	0.215435	0.00121951	FALSE	123	-1.21764	0.00121951	FALSE	6.50561	-0.466316	0.00121951	FALSE	7.5362	0.215944	0.00121951	FALSE	4.79834	0.420691	0.00121951	FALSE	1.11336	0.271612	0.00121951	FALSE	0.968267	0.316957	0.00121951	FALSE	0.562591	-0.0864668	0.00121951	FALSE
21080707	2	178	-0.164381	0.00121951	FALSE	37	5.14961	0.00121951	FALSE	93	6.89798	0.00121951	FALSE	128	2.76148	0.00121951	FALSE	7.41388	0.278922	0.00121951	FALSE	6.94829	-0.166671	0.00121951	FALSE	3.8553	-0.177195	0.00121951	FALSE	0	-0.788278	0.00121951	FALSE	0.0878803	-0.51537	0.00121951	FALSE	0.858796	0.186915	0.00121951	FALSE
21080802	2	167	-6.8186	0.00121951	FALSE	39	5.90462	0.00121951	FALSE	96	9.27939	0.00121951	FALSE	144	13.413	0.00121951	FALSE	6.97902	-0.158373	0.00121951	FALSE	7.37112	0.0247552	0.00121951	FALSE	4.31021	0.0122826	0.00121951	FALSE	0.679391	-0.158994	0.00121951	FALSE	0.624926	-0.0218209	0.00121951	FALSE	0.41911	-0.216057	0.00121951	FALSE
21080804	2	179	2.65829	0.00121951	FALSE	26	-5.13473	0.00121951	FALSE	63	-18.2861	0.00121951	FALSE	109	-14.4409	0.00121951	FALSE	8.2819	0.910648	0.00121951	FALSE	8.17516	0.548032	0.00121951	FALSE	5.47503	0.750782	0.00121951	FALSE	1.53407	0.654639	0.00121951	FALSE	1.27977	0.597271	0.00121951	FALSE	0.801354	0.136734	0.00121951	FALSE
21080809	2	160	-12.3468	0.00121951	FALSE	47	12.6981	0.00121951	FALSE	106	17.6326	0.00121951	FALSE	156	22.9629	0.00121951	FALSE	7.1199	-0.0427779	0.00121951	FALSE	7.26576	-0.0438179	0.00121951	FALSE	4.32407	0.0210696	0.00121951	FALSE	0.547843	-0.284226	0.00121951	FALSE	0.378964	-0.254356	0.00121951	FALSE	0.768242	0.106173	0.00121951	FALSE
21080907	2	186	5.83739	0.00121951	FALSE	23	-6.19918	0.00121951	FALSE	79	-3.89041	0.00121951	FALSE	123	-0.961845	0.00121951	FALSE	7.66862	0.432322	0.00121951	FALSE	8.06366	0.483421	0.00121951	FALSE	5.02501	0.514764	0.00121951	FALSE	1.30516	0.431445	0.00121951	FALSE	1.12413	0.446701	0.00121951	FALSE	0.498639	-0.136368	0.00121951	FALSE
21081003	2	195	11.066	0.00121951	FALSE	26	-3.30107	0.00121951	FALSE	79	-3.5563	0.00121951	FALSE	113	-7.28677	0.00121951	FALSE	7.97917	0.658282	0.00121951	FALSE	7.39039	0.117265	0.00121951	FALSE	3.42951	-0.315275	0.00121951	FALSE	0	-0.784733	0.00121951	FALSE	0.485434	-0.136567	0.00121951	FALSE	0.709483	0.0508541	0.00121951	FALSE
21081005	2	197	12.6454	0.00121951	FALSE	21	-7.54697	0.00121951	FALSE	78	-4.39162	0.00121951	FALSE	110	-9.67424	0.00121951	FALSE	7.29322	0.0954577	0.00121951	FALSE	7.13901	-0.0463339	0.00121951	FALSE	3.67153	-0.161837	0.00121951	FALSE	0.950843	0.120448	0.00121951	FALSE	0.450091	-0.16998	0.00121951	FALSE	0.658969	0.00423263	0.00121951	FALSE
21090103	2	170	-2.26124	0.00121951	FALSE	31	-0.225204	0.00121951	FALSE	64	-15.2071	0.00121951	FALSE	104	-15.455	0.00121951	FALSE	6.18374	-0.612372	0.00121951	FALSE	6.32029	-0.396734	0.00121951	FALSE	4.02662	-0.0589858	0.00121951	FALSE	1.48517	0.496821	0.00121951	FALSE	1.25674	0.506598	0.00121951	FALSE	0.255672	-0.321503	0.00121951	FALSE
21090201	2	169	-2.37435	0.00121951	FALSE	39	6.13784	0.00121951	FALSE	92	6.36319	0.00121951	FALSE	122	-4.00292	0.00121951	FALSE	7.02005	0.0086735	0.00121951	FALSE	6.82154	-0.127062	0.00121951	FALSE	4.08907	-0.0719711	0.00121951	FALSE	0.770064	-0.164133	0.00121951	FALSE	0.66024	-0.0403962	0.00121951	FALSE	0.361402	-0.2194	0.00121951	FALSE
21090208	2	164	-6.32305	0.00121951	FALSE	31	-0.655601	0.00121951	FALSE	85	0.515969	0.00121951	FALSE	148	16.6885	0.00121951	FALSE	7.13743	0.104977	0.00121951	FALSE	7.10006	0.0541974	0.00121951	FALSE	4.67628	0.300315	0.00121951	FALSE	0.770064	-0.164133	0.00121951	FALSE	0.624926	-0.0737817	0.00121951	FALSE	0.361402	-0.2194	0.00121951	FALSE
21090301	2	157	-12.6058	0.00121951	FALSE	45	11.0103	0.00121951	FALSE	90	4.51539	0.00121951	FALSE	139	9.59357	0.00121951	FALSE	7.47077	0.297794	0.00121951	FALSE	7.74503	0.348831	0.00121951	FALSE	4.39727	0.13965	0.00121951	FALSE	1.2397	0.276908	0.00121951	FALSE	1.20795	0.471702	0.00121951	FALSE	0.28331	-0.303422	0.00121951	FALSE
21090303	2	187	11.0864	0.00121951	FALSE	29	-2.57654	0.00121951	FALSE	90	4.51539	0.00121951	FALSE	130	2.43115	0.00121951	FALSE	7.97917	0.714941	0.00121951	FALSE	7.66224	0.294947	0.00121951	FALSE	4.17705	2.95081e-05	0.00121951	FALSE	0.577276	-0.353701	0.00121951	FALSE	0.310614	-0.376647	0.00121951	FALSE	0.801354	0.174706	0.00121951	FALSE
21090605	2	171	-1.615	0.00121951	FALSE	39	6.59594	0.00121951	FALSE	97	9.95415	0.00121951	FALSE	139	9.15478	0.00121951	FALSE	8.36711	1.09225	0.00121951	FALSE	7.79005	0.36404	0.00121951	FALSE	4.39727	0.119422	0.00121951	FALSE	0.521258	-0.41341	0.00121951	FALSE	0.389228	-0.300569	0.00121951	FALSE	1.09606	0.419436	0.00121951	FALSE
21090609	2	172	-0.82526	0.00121951	FALSE	31	-0.197505	0.00121951	FALSE	89	3.27161	0.00121951	FALSE	137	7.56313	0.00121951	FALSE	6.50561	-0.435121	0.00121951	FALSE	7.20818	-0.0146435	0.00121951	FALSE	4.70017	0.311464	0.00121951	FALSE	0.923792	-0.0302059	0.00121951	FALSE	0.66024	-0.0443516	0.00121951	FALSE	0.72806	0.0797935	0.00121951	FALSE
21090611	2	175	1.54396	0.00121951	FALSE	23	-6.99095	0.00121951	FALSE	86	0.765656	0.00121951	FALSE	127	-0.395111	0.00121951	FALSE	6.66809	-0.301806	0.00121951	FALSE	7.80701	0.375075	0.00121951	FALSE	3.92394	-0.180671	0.00121951	FALSE	1.62	0.632564	0.00121951	FALSE	1.1045	0.375659	0.00121951	FALSE	0.72806	0.0797935	0.00121951	FALSE
21090703	2	172	-0.0051304	0.00121951	FALSE	27	-4.33054	0.00121951	FALSE	77	-6.4028	0.00121951	FALSE	116	-8.9128	0.00121951	FALSE	7.02005	-0.0379165	0.00121951	FALSE	6.81982	-0.153199	0.00121951	FALSE	4.24559	0.0778688	0.00121951	FALSE	1.28104	0.317886	0.00121951	FALSE	0.944871	0.227097	0.00121951	FALSE	0.801354	0.174172	0.00121951	FALSE
21090705	2	161	-8.69227	0.00121951	FALSE	48	13.5022	0.00121951	FALSE	104	16.1508	0.00121951	FALSE	156	22.9202	0.00121951	FALSE	7.88368	0.670689	0.00121951	FALSE	7.39881	0.223612	0.00121951	FALSE	3.92394	-0.126062	0.00121951	FALSE	0.461509	-0.462286	0.00121951	FALSE	0.4057	-0.282641	0.00121951	FALSE	0.299494	-0.289019	0.00121951	FALSE
21090801	2	164	-6.19641	0.00121951	FALSE	36	3.63062	0.00121951	FALSE	101	12.6335	0.00121951	FALSE	150	15.8564	0.00121951	FALSE	7.76507	0.517684	0.00121951	FALSE	8.4239	0.702622	0.00121951	FALSE	4.46571	0.0438361	0.00121951	FALSE	1.2397	0.250693	0.00121951	FALSE	1.17517	0.422371	0.00121951	FALSE	0.46899	-0.117794	0.00121951	FALSE
21090802	2	170	-1.45796	0.00121951	FALSE	31	-0.615283	0.00121951	FALSE	89	2.60974	0.00121951	FALSE	140	7.89815	0.00121951	FALSE	7.32429	0.156022	0.00121951	FALSE	7.47869	0.0874709	0.00121951	FALSE	4.88642	0.310565	0.00121951	FALSE	1.37215	0.376784	0.00121951	FALSE	0.865231	0.129352	0.00121951	FALSE	0.361402	-0.217092	0.00121951	FALSE
21090808	2	169	-2.2477	0.00121951	FALSE	34	1.93226	0.00121951	FALSE	94	6.78632	0.00121951	FALSE	146	12.6731	0.00121951	FALSE	7.84045	0.579536	0.00121951	FALSE	7.89409	0.357818	0.00121951	FALSE	5.25773	0.545974	0.00121951	FALSE	1.38346	0.38755	0.00121951	FALSE	0.956137	0.215296	0.00121951	FALSE	0.41911	-0.16383	0.00121951	FALSE
21090907	2	170	-2.27062	0.00121951	FALSE	35	2.9637	0.00121951	FALSE	87	2.30472	0.00121951	FALSE	119	-5.37837	0.00121951	FALSE	6.86453	-0.165775	0.00121951	FALSE	6.51024	-0.340174	0.00121951	FALSE	3.58227	-0.383819	0.00121951	FALSE	0.814367	-0.138802	0.00121951	FALSE	0.6809	-0.0297459	0.00121951	FALSE	0.678297	0.0444762	0.00121951	FALSE
21090910	2	173	0.0985975	0.00121951	FALSE	31	-0.433024	0.00121951	FALSE	88	3.14003	0.00121951	FALSE	136	8.15065	0.00121951	FALSE	8.04314	0.801288	0.00121951	FALSE	7.5362	0.32753	0.00121951	FALSE	5.07162	0.560433	0.00121951	FALSE	1.49805	0.512052	0.00121951	FALSE	0.967271	0.240992	0.00121951	FALSE	0.910856	0.259115	0.00121951	FALSE
21091003	2	195	15.4834	0.00121951	FALSE	21	-7.86759	0.00121951	FALSE	76	-5.28928	0.00121951	FALSE	117	-4.54115	0.00121951	FALSE	6.66809	-0.142561	0.00121951	FALSE	6.98864	0.119418	0.00121951	FALSE	4.11666	0.0719387	0.00121951	FALSE	0.703057	-0.230404	0.00121951	FALSE	0.656126	-0.0420603	0.00121951	FALSE	0.397936	-0.195263	0.00121951	FALSE
21091004	2	177	1.26812	0.00121951	FALSE	26	-3.62169	0.00121951	FALSE	72	-8.63055	0.00121951	FALSE	102	-16.4785	0.00121951	FALSE	5.28611	-1.27648	0.00121951	FALSE	5.29759	-0.981131	0.00121951	FALSE	3.16023	-0.534437	0.00121951	FALSE	0.950843	0.00548299	0.00121951	FALSE	0.538124	-0.153621	0.00121951	FALSE	0.615102	0.00516967	0.00121951	FALSE
21100111	2	167	-5.54669	0.00121951	FALSE	32	2.57392	0.00121951	FALSE	83	3.20223	0.00121951	FALSE	121	4.43744	0.00121951	FALSE	6.63318	0.0112512	0.00121951	FALSE	6.62895	-0.0349247	0.00121951	FALSE	3.76038	-0.0279571	0.00121951	FALSE	1.19796	0.232586	0.00121951	FALSE	0.894956	0.177956	0.00121951	FALSE	0.41911	-0.188543	0.00121951	FALSE
21100302	2	177	1.59944	0.00121951	FALSE	29	0.205014	0.00121951	FALSE	87	6.28931	0.00121951	FALSE	130	10.9364	0.00121951	FALSE	7.08257	0.349613	0.00121951	FALSE	7.21885	0.291919	0.00121951	FALSE	4.1271	0.168575	0.00121951	FALSE	1.00991	0.0577613	0.00121951	FALSE	0.638602	-0.0579644	0.00121951	FALSE	0.299494	-0.294848	0.00121951	FALSE
21100409	2	171	-2.68824	0.00121951	FALSE	16	-10.0602	0.00121951	FALSE	61	-13.7767	0.00121951	FALSE	92	-16.5036	0.00121951	FALSE	4.77785	-1.38568	0.00121951	FALSE	6.42849	-0.145994	0.00121951	FALSE	3.48352	-0.176336	0.00121951	FALSE	1.54369	0.553995	0.00121951	FALSE	1.01644	0.289756	0.00121951	FALSE	0.678297	0.0417986	0.00121951	FALSE
21100505	2	174	-0.771514	0.00121951	FALSE	21	-5.71156	0.00121951	FALSE	69	-7.06506	0.00121951	FALSE	97	-11.7326	0.00121951	FALSE	7.26791	0.607398	0.00121951	FALSE	6.93313	0.237925	0.00121951	FALSE	4.24559	0.278743	0.00121951	FALSE	1.74355	0.735736	0.00121951	FALSE	1.15101	0.413417	0.00121951	FALSE	0.455444	-0.153813	0.00121951	FALSE
21100507	2	178	2.38745	0.00121951	FALSE	21	-5.71156	0.00121951	FALSE	69	-7.06506	0.00121951	FALSE	96	-12.5284	0.00121951	FALSE	4.77785	-1.43571	0.00121951	FALSE	5.48922	-0.701785	0.00121951	FALSE	3.33016	-0.301644	0.00121951	FALSE	1.15259	0.173154	0.00121951	FALSE	0.72106	0.00693587	0.00121951	FALSE	0.550825	-0.0657815	0.00121951	FALSE
21100604	2	172	-1.97363	0.00121951	FALSE	41	9.68063	0.00121951	FALSE	81	1.65869	0.00121951	FALSE	103	-8.56047	0.00121951	FALSE	7.21123	0.446483	0.00121951	FALSE	6.8952	0.112592	0.00121951	FALSE	3.62263	-0.101782	0.00121951	FALSE	0.203977	-0.691478	0.00121951	FALSE	0.900646	0.183192	0.00121951	FALSE	0.852693	0.196785	0.00121951	FALSE
21100807	2	177	1.59944	0.00121951	FALSE	27	-1.37425	0.00121951	FALSE	86	5.51754	0.00121951	FALSE	128	9.49219	0.00121951	FALSE	6.50561	-0.0848016	0.00121951	FALSE	7.05178	0.199351	0.00121951	FALSE	4.11666	0.16298	0.00121951	FALSE	1.07664	0.119803	0.00121951	FALSE	0.777587	0.069942	0.00121951	FALSE	0.615102	-0.0143639	0.00121951	FALSE
21110202	2	170	-5.84643	0.00121951	FALSE	38	7.52318	0.00121951	FALSE	92	9.86008	0.00121951	FALSE	129	9.25717	0.00121951	FALSE	6.29689	-0.243496	0.00121951	FALSE	6.51448	-0.0460371	0.00121951	FALSE	3.76038	-0.0196092	0.00121951	FALSE	0.293266	-0.56514	0.00121951	FALSE	0.259121	-0.359601	0.00121951	FALSE	0.801354	0.114271	0.00121951	FALSE
21110302	2	189	7.40265	0.00121951	FALSE	27	-1.25354	0.00121951	FALSE	83	2.05852	0.00121951	FALSE	118	0.190578	0.00121951	FALSE	7.02005	0.213578	0.00121951	FALSE	6.82154	0.0228463	0.00121951	FALSE	3.80868	-0.037694	0.00121951	FALSE	0.264342	-0.597489	0.00121951	FALSE	0.271397	-0.344798	0.00121951	FALSE	0.801354	0.111277	0.00121951	FALSE
21110304	2	184	3.45395	0.00121951	FALSE	30	1.294	0.00121951	FALSE	94	11.247	0.00121951	FALSE	133	12.1279	0.00121951	FALSE	8.05349	1.06151	0.00121951	FALSE	7.83306	0.68115	0.00121951	FALSE	4.31647	0.284244	0.00121951	FALSE	1.13658	0.23286	0.00121951	FALSE	0.49656	-0.131926	0.00121951	FALSE	0.768242	0.0807158	0.00121951	FALSE
21110506	2	186	5.58738	0.00121951	FALSE	19	-7.47988	0.00121951	FALSE	70	-7.11885	0.00121951	FALSE	100	-11.6839	0.00121951	FALSE	6.78122	0.121173	0.00121951	FALSE	6.46019	-0.076121	0.00121951	FALSE	3.16023	-0.341247	0.00121951	FALSE	1.12614	0.209148	0.00121951	FALSE	0.724224	0.0684296	0.00121951	FALSE	1.0477	0.333202	0.00121951	FALSE
21110601	2	173	-4.13557	0.00121951	FALSE	36	6.50038	0.00121951	FALSE	93	11.4747	0.00121951	FALSE	136	15.3925	0.00121951	FALSE	8.1039	1.21862	0.00121951	FALSE	7.91582	0.783636	0.00121951	FALSE	4.37123	0.333541	0.00121951	FALSE	0.950843	0.0388222	0.00121951	FALSE	0.739551	0.0762846	0.00121951	FALSE	0.678297	0.00456848	0.00121951	FALSE
21110603	2	184	4.55157	0.00121951	FALSE	19	-7.93569	0.00121951	FALSE	66	-11.0789	0.00121951	FALSE	102	-11.6655	0.00121951	FALSE	5.11584	-1.2331	0.00121951	FALSE	6.16147	-0.358116	0.00121951	FALSE	3.58227	-0.166659	0.00121951	FALSE	1.2397	0.313804	0.00121951	FALSE	0.907689	0.235244	0.00121951	FALSE	0.683306	0.00919085	0.00121951	FALSE
21110902	2	193	10.7274	0.00121951	FALSE	16	-9.68188	0.00121951	FALSE	58	-15.7613	0.00121951	FALSE	86	-21.1858	0.00121951	FALSE	5.23958	-0.898537	0.00121951	FALSE	5.29759	-0.601567	0.00121951	FALSE	3.80868	0.0264495	0.00121951	FALSE	1.11336	0.209162	0.00121951	FALSE	0.583194	-0.0561611	0.00121951	FALSE	0.633561	-0.0308899	0.00121951	FALSE
21110904	2	169	-8.22638	0.00121951	FALSE	28	0.508288	0.00121951	FALSE	73	-3.23153	0.00121951	FALSE	110	-2.086	0.00121951	FALSE	5.0759	-1.03284	0.00121951	FALSE	5.6804	-0.352436	0.00121951	FALSE	3.51955	-0.156861	0.00121951	FALSE	0.878748	-0.0141795	0.00121951	FALSE	0.651054	0.00799421	0.00121951	FALSE	0.719816	0.0487188	0.00121951	FALSE
21110905	2	188	6.77869	0.00121951	FALSE	24	-2.88843	0.00121951	FALSE	71	-4.90217	0.00121951	FALSE	107	-4.47347	0.00121951	FALSE	5.50635	-0.679655	0.00121951	FALSE	5.53632	-0.446204	0.00121951	FALSE	3.80868	0.0264495	0.00121951	FALSE	0.375395	-0.49336	0.00121951	FALSE	0.427208	-0.203632	0.00121951	FALSE	0.498639	-0.155416	0.00121951	FALSE
21120202	2	198	13.9373	0.00121951	FALSE	20	-6.13372	0.00121951	FALSE	70	-3.45476	0.00121951	FALSE	95	-10.3491	0.00121951	FALSE	6.18374	-0.337681	0.00121951	FALSE	5.95403	-0.327991	0.00121951	FALSE	3.16023	-0.253862	0.00121951	FALSE	0	-0.85296	0.00121951	FALSE	0.0878803	-0.557002	0.00121951	FALSE	0.801354	0.12487	0.00121951	FALSE
21120208	2	178	-1.85747	0.00121951	FALSE	25	-1.88782	0.00121951	FALSE	64	-8.46666	0.00121951	FALSE	97	-8.75744	0.00121951	FALSE	5.80246	-0.650519	0.00121951	FALSE	6.05457	-0.262554	0.00121951	FALSE	3.30057	-0.164884	0.00121951	FALSE	1.2397	0.327204	0.00121951	FALSE	0.640158	-0.0348729	0.00121951	FALSE	0.852693	0.172253	0.00121951	FALSE
21120301	2	176	-2.20213	0.00121951	FALSE	31	2.65083	0.00121951	FALSE	87	10.7456	0.00121951	FALSE	124	12.0551	0.00121951	FALSE	7.20089	0.3895	0.00121951	FALSE	7.10139	0.312387	0.00121951	FALSE	3.65836	-0.00278365	0.00121951	FALSE	0.935197	0.027173	0.00121951	FALSE	0.624926	-0.0745185	0.00121951	FALSE	0.539537	-0.108129	0.00121951	FALSE
21120308	2	182	2.53631	0.00121951	FALSE	24	-3.29344	0.00121951	FALSE	47	-22.6671	0.00121951	FALSE	78	-24.5528	0.00121951	FALSE	6.50561	-0.180984	0.00121951	FALSE	6.16984	-0.293874	0.00121951	FALSE	3.56462	-0.0622114	0.00121951	FALSE	0.770064	-0.13003	0.00121951	FALSE	1.13485	0.407569	0.00121951	FALSE	0.852693	0.180897	0.00121951	FALSE
21120504	2	188	6.2515	0.00121951	FALSE	22	-3.06593	0.00121951	FALSE	61	-9.25528	0.00121951	FALSE	91	-12.1638	0.00121951	FALSE	6.18374	-0.345145	0.00121951	FALSE	6.3998	-0.0939599	0.00121951	FALSE	3.51955	-0.0794224	0.00121951	FALSE	1.00991	0.0575067	0.00121951	FALSE	1.12225	0.373187	0.00121951	FALSE	0.615102	-0.0399119	0.00121951	FALSE
21120506	2	188	6.2515	0.00121951	FALSE	10	-13.2561	0.00121951	FALSE	58	-11.7612	0.00121951	FALSE	94	-9.77634	0.00121951	FALSE	5.50635	-0.900945	0.00121951	FALSE	5.79107	-0.490127	0.00121951	FALSE	3.45405	-0.120947	0.00121951	FALSE	1.82457	0.833048	0.00121951	FALSE	1.03272	0.288551	0.00121951	FALSE	0.615102	-0.0399119	0.00121951	FALSE
21120508	2	177	-2.43564	0.00121951	FALSE	14	-9.85937	0.00121951	FALSE	58	-11.7612	0.00121951	FALSE	93	-10.5722	0.00121951	FALSE	7.02005	0.341059	0.00121951	FALSE	7.02784	0.314773	0.00121951	FALSE	3.76038	0.0732655	0.00121951	FALSE	1.69049	0.705405	0.00121951	FALSE	1.25047	0.494411	0.00121951	FALSE	0.866545	0.192157	0.00121951	FALSE
21120804	2	179	1.05891	0.00121951	FALSE	32	1.99761	0.00121951	FALSE	81	3.25341	0.00121951	FALSE	114	1.06081	0.00121951	FALSE	7.68518	0.633154	0.00121951	FALSE	6.7569	-0.0915523	0.00121951	FALSE	3.40875	-0.224412	0.00121951	FALSE	1.00991	0.107067	0.00121951	FALSE	0.733129	0.0436251	0.00121951	FALSE	0.772233	0.114291	0.00121951	FALSE
21120806	2	166	-9.20772	0.00121951	FALSE	50	17.2829	0.00121951	FALSE	95	14.9479	0.00121951	FALSE	133	16.1815	0.00121951	FALSE	8.48323	1.28796	0.00121951	FALSE	8.64854	1.13954	0.00121951	FALSE	4.56043	0.505753	0.00121951	FALSE	0.293266	-0.575161	0.00121951	FALSE	0.378964	-0.291206	0.00121951	FALSE	0.388129	-0.240217	0.00121951	FALSE
21120904	2	193	10.1876	0.00121951	FALSE	23	-3.89719	0.00121951	FALSE	64	-8.72949	0.00121951	FALSE	94	-11.8824	0.00121951	FALSE	5.44235	-0.949465	0.00121951	FALSE	5.6613	-0.529208	0.00121951	FALSE	3.45405	-0.1219	0.00121951	FALSE	0	-0.845287	0.00121951	FALSE	0.884588	0.175275	0.00121951	FALSE	0.317635	-0.298626	0.00121951	FALSE
21130206	2	165	-4.77162	0.00121951	FALSE	30	-0.928374	0.00121951	FALSE	79	-1.02575	0.00121951	FALSE	131	7.69719	0.00121951	FALSE	6.11274	-0.374507	0.00121951	FALSE	6.26192	-0.214207	0.00121951	FALSE	4.03195	0.0418739	0.00121951	FALSE	1.41669	0.457773	0.00121951	FALSE	0.878103	0.180535	0.00121951	FALSE	0.442655	-0.167603	0.00121951	FALSE
21130208	2	169	-1.61266	0.00121951	FALSE	32	0.769987	0.00121951	FALSE	80	-0.190432	0.00121951	FALSE	115	-5.03601	0.00121951	FALSE	6.01876	-0.451615	0.00121951	FALSE	6.50073	-0.0587865	0.00121951	FALSE	4.00236	0.0231119	0.00121951	FALSE	0.950843	0.0142928	0.00121951	FALSE	0.583194	-0.0982743	0.00121951	FALSE	0.714957	0.0837171	0.00121951	FALSE
21130301	2	157	-10.6419	0.00121951	FALSE	45	10.9701	0.00121951	FALSE	98	13.6234	0.00121951	FALSE	153	23.117	0.00121951	FALSE	7.34925	0.519309	0.00121951	FALSE	7.47624	0.449875	0.00121951	FALSE	4.79834	0.456177	0.00121951	FALSE	0.780685	-0.133161	0.00121951	FALSE	0.832615	0.136062	0.00121951	FALSE	0.550825	-0.0683664	0.00121951	FALSE
21130403	2	172	-0.0567898	0.00121951	FALSE	17	-12.2045	0.00121951	FALSE	36	-36.1447	0.00121951	FALSE	56	-50.5096	0.00121951	FALSE	5.23958	-1.13802	0.00121951	FALSE	5.38609	-0.820788	0.00121951	FALSE	3.16023	-0.445916	0.00121951	FALSE	1.61419	0.670151	0.00121951	FALSE	1.24621	0.52883	0.00121951	FALSE	0.532264	-0.0639269	0.00121951	FALSE
21130406	2	170	-1.63627	0.00121951	FALSE	42	9.02498	0.00121951	FALSE	95	13.139	0.00121951	FALSE	143	18.7271	0.00121951	FALSE	7.34263	0.587539	0.00121951	FALSE	7.47624	0.539503	0.00121951	FALSE	4.24559	0.242207	0.00121951	FALSE	0.521258	-0.370294	0.00121951	FALSE	0.501484	-0.17524	0.00121951	FALSE	0.737713	0.125691	0.00121951	FALSE
21130407	2	165	-5.58497	0.00121951	FALSE	43	9.87416	0.00121951	FALSE	94	12.3037	0.00121951	FALSE	141	17.1355	0.00121951	FALSE	7.33451	0.580872	0.00121951	FALSE	7.08459	0.284612	0.00121951	FALSE	3.90915	0.0288984	0.00121951	FALSE	0.414028	-0.472374	0.00121951	FALSE	0.66024	-0.0251512	0.00121951	FALSE	0.455444	-0.134828	0.00121951	FALSE
21130409	2	183	8.63035	0.00121951	FALSE	27	-3.71272	0.00121951	FALSE	79	-0.226062	0.00121951	FALSE	123	2.81062	0.00121951	FALSE	6.22215	-0.331819	0.00121951	FALSE	6.54463	-0.0668006	0.00121951	FALSE	3.68257	-0.114749	0.00121951	FALSE	0.521258	-0.370294	0.00121951	FALSE	0.415464	-0.256565	0.00121951	FALSE	0	-0.555179	0.00121951	FALSE
21130503	2	164	-4.73817	0.00121951	FALSE	29	-1.98157	0.00121951	FALSE	65	-12.1561	0.00121951	FALSE	97	-17.9099	0.00121951	FALSE	5.50635	-0.794864	0.00121951	FALSE	5.55299	-0.518663	0.00121951	FALSE	3.62263	-0.132721	0.00121951	FALSE	1.13658	0.200243	0.00121951	FALSE	0.866644	0.168463	0.00121951	FALSE	0.858796	0.195738	0.00121951	FALSE
21130504	2	164	-4.73817	0.00121951	FALSE	39	6.51023	0.00121951	FALSE	91	9.5622	0.00121951	FALSE	135	12.3314	0.00121951	FALSE	6.18374	-0.239065	0.00121951	FALSE	6.24196	-0.0702754	0.00121951	FALSE	3.76038	-0.0453865	0.00121951	FALSE	0.565132	-0.34376	0.00121951	FALSE	0.476531	-0.200354	0.00121951	FALSE	0.801354	0.142722	0.00121951	FALSE
21130506	2	164	-4.73817	0.00121951	FALSE	29	-1.98157	0.00121951	FALSE	73	-5.47352	0.00121951	FALSE	112	-5.97258	0.00121951	FALSE	5.68018	-0.652234	0.00121951	FALSE	5.45441	-0.582823	0.00121951	FALSE	3.48352	-0.220919	0.00121951	FALSE	1.17323	0.235139	0.00121951	FALSE	0.857227	0.15956	0.00121951	FALSE	0.772233	0.115845	0.00121951	FALSE
21130706	2	176	2.93571	0.00121951	FALSE	31	-0.0847468	0.00121951	FALSE	94	10.5363	0.00121951	FALSE	150	20.9507	0.00121951	FALSE	8.2274	1.18049	0.00121951	FALSE	8.31432	0.914228	0.00121951	FALSE	5.13446	0.636315	0.00121951	FALSE	1.29832	0.348062	0.00121951	FALSE	0.774748	0.0828078	0.00121951	FALSE	0.361402	-0.236708	0.00121951	FALSE
21140101	2	165	-5.62345	0.00121951	FALSE	38	5.40903	0.00121951	FALSE	70	-5.61697	0.00121951	FALSE	97	-11.7472	0.00121951	FALSE	5.74621	-0.825045	0.00121951	FALSE	5.64035	-0.534692	0.00121951	FALSE	3.62263	-0.140375	0.00121951	FALSE	0.673721	-0.245737	0.00121951	FALSE	0.840566	0.118856	0.00121951	FALSE	1.00145	0.299662	0.00121951	FALSE
21140105	2	170	-1.67475	0.00121951	FALSE	33	1.16313	0.00121951	FALSE	66	-8.95824	0.00121951	FALSE	97	-11.7472	0.00121951	FALSE	5.62938	-0.920912	0.00121951	FALSE	5.43511	-0.668266	0.00121951	FALSE	3.16023	-0.433538	0.00121951	FALSE	0.646723	-0.271438	0.00121951	FALSE	0.934146	0.207327	0.00121951	FALSE	0.498639	-0.164411	0.00121951	FALSE
21140106	2	170	-1.67475	0.00121951	FALSE	35	2.86149	0.00121951	FALSE	76	-0.605064	0.00121951	FALSE	103	-6.97229	0.00121951	FALSE	7.57832	0.678202	0.00121951	FALSE	6.77433	0.203312	0.00121951	FALSE	4.41481	0.361867	0.00121951	FALSE	1.2397	0.29306	0.00121951	FALSE	0.624926	-0.0850121	0.00121951	FALSE	0.903168	0.208948	0.00121951	FALSE
21140203	2	168	-3.79824	0.00121951	FALSE	46	12.0083	0.00121951	FALSE	97	14.4933	0.00121951	FALSE	146	21.902	0.00121951	FALSE	7.97917	0.836227	0.00121951	FALSE	7.52216	0.43885	0.00121951	FALSE	3.94384	0.0206821	0.00121951	FALSE	0.788844	-0.138204	0.00121951	FALSE	0.4057	-0.278097	0.00121951	FALSE	0.268783	-0.349819	0.00121951	FALSE
21140401	2	164	-6.6567	0.00121951	FALSE	34	2.5327	0.00121951	FALSE	84	4.46025	0.00121951	FALSE	133	12.5146	0.00121951	FALSE	5.72541	-0.860698	0.00121951	FALSE	6.45562	-0.152087	0.00121951	FALSE	4.64675	0.397393	0.00121951	FALSE	0.908279	-0.0271708	0.00121951	FALSE	0.757798	0.0459352	0.00121951	FALSE	0.645173	-0.0153177	0.00121951	FALSE
21140602	2	163	-7.51852	0.00121951	FALSE	37	5.8654	0.00121951	FALSE	63	-11.0229	0.00121951	FALSE	110	-2.39665	0.00121951	FALSE	7.9117	0.878307	0.00121951	FALSE	7.42371	0.428677	0.00121951	FALSE	3.8553	0.00349929	0.00121951	FALSE	1.37215	0.380265	0.00121951	FALSE	1.26123	0.497197	0.00121951	FALSE	0.890631	0.206254	0.00121951	FALSE
21140603	2	175	1.95836	0.00121951	FALSE	27	-2.6264	0.00121951	FALSE	79	2.34214	0.00121951	FALSE	113	-0.00917537	0.00121951	FALSE	6.50561	-0.275401	0.00121951	FALSE	6.71909	-0.0298994	0.00121951	FALSE	3.58227	-0.169602	0.00121951	FALSE	1.19067	0.207497	0.00121951	FALSE	0.793557	0.0550561	0.00121951	FALSE	0.683306	0.0149032	0.00121951	FALSE
21140607	2	172	-0.41086	0.00121951	FALSE	17	-11.1182	0.00121951	FALSE	62	-11.8583	0.00121951	FALSE	90	-18.3131	0.00121951	FALSE	5.80246	-0.852338	0.00121951	FALSE	6.35229	-0.268614	0.00121951	FALSE	3.80868	-0.0260573	0.00121951	FALSE	1.82108	0.80764	0.00121951	FALSE	1.15642	0.398107	0.00121951	FALSE	0.550825	-0.10737	0.00121951	FALSE
21140701	2	169	-3.08363	0.00121951	FALSE	34	2.5327	0.00121951	FALSE	88	7.54733	0.00121951	FALSE	133	12.5146	0.00121951	FALSE	7.12796	0.195324	0.00121951	FALSE	7.26576	0.296785	0.00121951	FALSE	4.18292	0.148812	0.00121951	FALSE	0.964962	0.0255248	0.00121951	FALSE	0.719366	0.0105666	0.00121951	FALSE	0.72806	0.0583453	0.00121951	FALSE
21140801	2	166	-5.22747	0.00121951	FALSE	30	-0.625833	0.00121951	FALSE	70	-6.34452	0.00121951	FALSE	109	-4.81597	0.00121951	FALSE	7.20089	0.250239	0.00121951	FALSE	7.01414	0.157371	0.00121951	FALSE	3.54839	-0.191248	0.00121951	FALSE	1.4286	0.456548	0.00121951	FALSE	0.928075	0.20264	0.00121951	FALSE	0.772233	0.0976021	0.00121951	FALSE
21140901	2	170	-1.75163	0.00121951	FALSE	35	2.60384	0.00121951	FALSE	96	12.9876	0.00121951	FALSE	128	8.35158	0.00121951	FALSE	8.81879	1.4352	0.00121951	FALSE	7.85156	0.591591	0.00121951	FALSE	4.24559	0.177541	0.00121951	FALSE	1.2397	0.292015	0.00121951	FALSE	0.72307	0.0103444	0.00121951	FALSE	0.255672	-0.384519	0.00121951	FALSE
21140905	2	164	-6.49007	0.00121951	FALSE	44	10.2465	0.00121951	FALSE	92	9.64635	0.00121951	FALSE	125	5.96411	0.00121951	FALSE	7.56094	0.40313	0.00121951	FALSE	7.25032	0.200295	0.00121951	FALSE	4.01513	0.0314232	0.00121951	FALSE	0.436483	-0.472626	0.00121951	FALSE	0.856685	0.136665	0.00121951	FALSE	1.34546	0.621301	0.00121951	FALSE
21141004	2	178	0.999032	0.00121951	FALSE	25	-3.55091	0.00121951	FALSE	64	-9.84488	0.00121951	FALSE	97	-12.4733	0.00121951	FALSE	7.72571	0.716355	0.00121951	FALSE	6.69853	0.0775909	0.00121951	FALSE	4.01513	0.0434328	0.00121951	FALSE	1.28818	0.346637	0.00121951	FALSE	0.969727	0.248046	0.00121951	FALSE	0.801354	0.136647	0.00121951	FALSE
21141006	2	208	24.6912	0.00121951	FALSE	12	-14.5903	0.00121951	FALSE	58	-14.8568	0.00121951	FALSE	99	-10.8816	0.00121951	FALSE	5.80246	-0.861681	0.00121951	FALSE	5.59633	-0.639725	0.00121951	FALSE	4.1042	0.0999047	0.00121951	FALSE	0	-0.879686	0.00121951	FALSE	0.425704	-0.266279	0.00121951	FALSE	0.268783	-0.354888	0.00121951	FALSE
21150104	2	173	0.802027	0.00121951	FALSE	38	5.24774	0.00121951	FALSE	95	8.27041	0.00121951	FALSE	136	7.95465	0.00121951	FALSE	7.18944	0.175089	0.00121951	FALSE	6.90674	-0.0215523	0.00121951	FALSE	4.1042	0.0959834	0.00121951	FALSE	0.375395	-0.564696	0.00121951	FALSE	0.234375	-0.424343	0.00121951	FALSE	0.645173	0.00756721	0.00121951	FALSE
21150106	2	174	1.59177	0.00121951	FALSE	33	1.00183	0.00121951	FALSE	95	8.27041	0.00121951	FALSE	137	8.75048	0.00121951	FALSE	8.12348	0.941472	0.00121951	FALSE	7.70867	0.500351	0.00121951	FALSE	3.99543	0.0270218	0.00121951	FALSE	1.36249	0.374995	0.00121951	FALSE	0.716673	0.0316267	0.00121951	FALSE	0.72806	0.0840682	0.00121951	FALSE
21150107	2	164	-6.30563	0.00121951	FALSE	43	9.49364	0.00121951	FALSE	97	9.94105	0.00121951	FALSE	130	3.17971	0.00121951	FALSE	7.41388	0.359238	0.00121951	FALSE	6.87476	-0.0423674	0.00121951	FALSE	NA	NA	0.00121951	FALSE	0.808555	-0.152337	0.00121951	FALSE	0.587121	-0.0908531	0.00121951	FALSE	1.10346	0.430544	0.00121951	FALSE
21150201	2	170	-1.21742	0.00121951	FALSE	33	1.63255	0.00121951	FALSE	84	0.846196	0.00121951	FALSE	135	7.67827	0.00121951	FALSE	6.7293	-0.0578011	0.00121951	FALSE	6.62895	-0.174174	0.00121951	FALSE	4.42894	0.311639	0.00121951	FALSE	1.03123	0.0518441	0.00121951	FALSE	0.75326	0.0398698	0.00121951	FALSE	0.317635	-0.255645	0.00121951	FALSE
21150203	2	169	-2.00716	0.00121951	FALSE	36	4.18009	0.00121951	FALSE	81	-1.65976	0.00121951	FALSE	122	-2.66744	0.00121951	FALSE	6.7293	-0.0578011	0.00121951	FALSE	7.23153	0.217989	0.00121951	FALSE	3.4947	-0.280673	0.00121951	FALSE	0.646723	-0.314201	0.00121951	FALSE	1.01425	0.286614	0.00121951	FALSE	0.615102	0.0189016	0.00121951	FALSE
21150204	2	173	1.1518	0.00121951	FALSE	25	-5.1609	0.00121951	FALSE	77	-5.00103	0.00121951	FALSE	123	-1.87162	0.00121951	FALSE	6.86453	0.0531524	0.00121951	FALSE	7.06396	0.108934	0.00121951	FALSE	4.1271	0.120269	0.00121951	FALSE	1.39688	0.399927	0.00121951	FALSE	1.02805	0.299664	0.00121951	FALSE	0.550825	-0.0404226	0.00121951	FALSE
21150205	2	165	-5.16612	0.00121951	FALSE	39	6.72763	0.00121951	FALSE	96	10.87	0.00121951	FALSE	140	11.6574	0.00121951	FALSE	6.71005	-0.0735996	0.00121951	FALSE	7.08459	0.122359	0.00121951	FALSE	3.80868	-0.0816064	0.00121951	FALSE	0.814367	-0.154608	0.00121951	FALSE	0.558275	-0.14447	0.00121951	FALSE	0.361402	-0.21525	0.00121951	FALSE
21150501	2	167	-4.04061	0.00121951	FALSE	37	6.44693	0.00121951	FALSE	94	9.9808	0.00121951	FALSE	142	13.9899	0.00121951	FALSE	8.31106	1.20005	0.00121951	FALSE	7.70867	0.469468	0.00121951	FALSE	3.8553	-0.141868	0.00121951	FALSE	1.53407	0.480367	0.00121951	FALSE	0.914178	0.181801	0.00121951	FALSE	0.666889	0.0548179	0.00121951	FALSE
21150504	2	166	-4.83035	0.00121951	FALSE	23	-5.4416	0.00121951	FALSE	83	0.792303	0.00121951	FALSE	132	6.03161	0.00121951	FALSE	7.41388	0.463903	0.00121951	FALSE	7.84282	0.55677	0.00121951	FALSE	4.79834	0.456017	0.00121951	FALSE	1.65159	0.592244	0.00121951	FALSE	1.08465	0.342967	0.00121951	FALSE	0.570716	-0.0339443	0.00121951	FALSE
21150505	2	167	-4.04061	0.00121951	FALSE	25	-3.74323	0.00121951	FALSE	81	-0.878333	0.00121951	FALSE	124	-0.334984	0.00121951	FALSE	7.02005	0.140771	0.00121951	FALSE	7.17406	0.121538	0.00121951	FALSE	4.32407	0.155332	0.00121951	FALSE	1.6741	0.613671	0.00121951	FALSE	1.0713	0.330348	0.00121951	FALSE	0.498639	-0.100468	0.00121951	FALSE
21150506	2	163	-7.19957	0.00121951	FALSE	37	6.44693	0.00121951	FALSE	91	7.47485	0.00121951	FALSE	132	6.03161	0.00121951	FALSE	6.27678	-0.469094	0.00121951	FALSE	6.80659	-0.11762	0.00121951	FALSE	3.58227	-0.31497	0.00121951	FALSE	0.881935	-0.140449	0.00121951	FALSE	0.472199	-0.236051	0.00121951	FALSE	0.498639	-0.100468	0.00121951	FALSE
21150508	2	193	16.4926	0.00121951	FALSE	14	-13.0842	0.00121951	FALSE	56	-21.7613	0.00121951	FALSE	95	-23.4139	0.00121951	FALSE	4.77785	-1.69897	0.00121951	FALSE	5.80464	-0.769693	0.00121951	FALSE	3.76038	-0.202047	0.00121951	FALSE	1.2397	0.200132	0.00121951	FALSE	0.874636	0.144417	0.00121951	FALSE	0.63996	0.0299645	0.00121951	FALSE
21150511	2	173	0.697828	0.00121951	FALSE	27	-2.04487	0.00121951	FALSE	82	-0.0430147	0.00121951	FALSE	131	5.23579	0.00121951	FALSE	7.66862	0.672921	0.00121951	FALSE	7.52949	0.352856	0.00121951	FALSE	5.03802	0.607978	0.00121951	FALSE	1.37215	0.326223	0.00121951	FALSE	0.819205	0.0920121	0.00121951	FALSE	0.570716	-0.0339443	0.00121951	FALSE
21150603	2	179	5.81087	0.00121951	FALSE	32	2.08905	0.00121951	FALSE	86	3.78297	0.00121951	FALSE	122	-0.120472	0.00121951	FALSE	6.63318	0.0174488	0.00121951	FALSE	6.38214	-0.117086	0.00121951	FALSE	3.16023	-0.412596	0.00121951	FALSE	0.177023	-0.776859	0.00121951	FALSE	0.211302	-0.46464	0.00121951	FALSE	0.136102	-0.417953	0.00121951	FALSE
21150604	2	175	2.65191	0.00121951	FALSE	24	-4.7044	0.00121951	FALSE	71	-8.7468	0.00121951	FALSE	109	-10.4662	0.00121951	FALSE	5.70793	-0.741727	0.00121951	FALSE	5.53632	-0.667557	0.00121951	FALSE	3.39097	-0.266308	0.00121951	FALSE	1.36249	0.351677	0.00121951	FALSE	0.838094	0.127935	0.00121951	FALSE	0.539537	-0.0456025	0.00121951	FALSE
21150605	2	168	-2.87627	0.00121951	FALSE	33	2.93823	0.00121951	FALSE	84	2.11233	0.00121951	FALSE	121	-0.916296	0.00121951	FALSE	6.86453	0.207268	0.00121951	FALSE	6.54783	-0.00925431	0.00121951	FALSE	3.42951	-0.241871	0.00121951	FALSE	1.28818	0.280942	0.00121951	FALSE	0.846437	0.135823	0.00121951	FALSE	0.666889	0.071936	0.00121951	FALSE
21150606	2	160	-9.19419	0.00121951	FALSE	35	4.63659	0.00121951	FALSE	91	7.95956	0.00121951	FALSE	141	15.0002	0.00121951	FALSE	6.8174	0.168603	0.00121951	FALSE	6.82875	0.17357	0.00121951	FALSE	4.17705	0.232069	0.00121951	FALSE	0.9795	-0.0129183	0.00121951	FALSE	0.676583	-0.0247585	0.00121951	FALSE	0.523443	-0.0604573	0.00121951	FALSE
21150609	2	168	-2.87627	0.00121951	FALSE	12	-14.8946	0.00121951	FALSE	63	-15.4293	0.00121951	FALSE	105	-13.6495	0.00121951	FALSE	4.77785	-1.50486	0.00121951	FALSE	6.02192	-0.351526	0.00121951	FALSE	4.31647	0.320462	0.00121951	FALSE	1.81895	0.786223	0.00121951	FALSE	1.14625	0.419269	0.00121951	FALSE	0.397936	-0.176293	0.00121951	FALSE
21150801	2	170	-1.79024	0.00121951	FALSE	39	6.77333	0.00121951	FALSE	94	8.88411	0.00121951	FALSE	138	10.504	0.00121951	FALSE	7.48925	0.507948	0.00121951	FALSE	6.9917	0.0935954	0.00121951	FALSE	3.88122	-0.0193369	0.00121951	FALSE	0.983734	0.00607053	0.00121951	FALSE	0.570469	-0.116612	0.00121951	FALSE	0.523443	-0.081525	0.00121951	FALSE
21160103	2	184	7.07665	0.00121951	FALSE	33	0.579675	0.00121951	FALSE	96	8.21281	0.00121951	FALSE	137	7.07769	0.00121951	FALSE	8.25195	0.954612	0.00121951	FALSE	8.28541	0.770109	0.00121951	FALSE	4.85602	0.401954	0.00121951	FALSE	0.646723	-0.203485	0.00121951	FALSE	0.575493	-0.0628939	0.00121951	FALSE	0.72806	0.0823031	0.00121951	FALSE
21160104	2	171	-3.18997	0.00121951	FALSE	40	6.52394	0.00121951	FALSE	93	5.70686	0.00121951	FALSE	134	4.69022	0.00121951	FALSE	7.06011	-0.0232998	0.00121951	FALSE	6.77433	-0.213314	0.00121951	FALSE	4.16124	-0.0385329	0.00121951	FALSE	0.189547	-0.638706	0.00121951	FALSE	0.489351	-0.144334	0.00121951	FALSE	0.587686	-0.0472554	0.00121951	FALSE
21160201	2	167	-5.02096	0.00121951	FALSE	35	3.39128	0.00121951	FALSE	90	4.75455	0.00121951	FALSE	134	5.75417	0.00121951	FALSE	6.06403	-0.614361	0.00121951	FALSE	6.59036	-0.145642	0.00121951	FALSE	3.99543	-0.110868	0.00121951	FALSE	0.780685	-0.11337	0.00121951	FALSE	0.601468	-0.0526605	0.00121951	FALSE	0.903168	0.242067	0.00121951	FALSE
21160203	2	172	-1.07226	0.00121951	FALSE	20	-9.34643	0.00121951	FALSE	79	-4.43395	0.00121951	FALSE	127	0.183397	0.00121951	FALSE	6.7293	-0.0685026	0.00121951	FALSE	7.19635	0.248738	0.00121951	FALSE	4.24559	0.0477391	0.00121951	FALSE	1.73093	0.791245	0.00121951	FALSE	1.0713	0.391525	0.00121951	FALSE	0.442655	-0.182962	0.00121951	FALSE
21160205	2	170	-2.65174	0.00121951	FALSE	29	-1.70381	0.00121951	FALSE	78	-5.26927	0.00121951	FALSE	121	-4.59155	0.00121951	FALSE	5.70793	-0.906544	0.00121951	FALSE	5.86205	-0.619635	0.00121951	FALSE	4.56043	0.247345	0.00121951	FALSE	0.939837	0.0381391	0.00121951	FALSE	0.634636	-0.0213036	0.00121951	FALSE	0.666889	0.0239936	0.00121951	FALSE
21160705	2	187	8.34826	0.00121951	FALSE	31	-0.284023	0.00121951	FALSE	77	-6.00467	0.00121951	FALSE	137	8.15719	0.00121951	FALSE	7.5101	0.398789	0.00121951	FALSE	6.93313	0.00302767	0.00121951	FALSE	4.29334	0.0991392	0.00121951	FALSE	0.293266	-0.546687	0.00121951	FALSE	0.514225	-0.116868	0.00121951	FALSE	0.197771	-0.38779	0.00121951	FALSE
21160707	2	184	5.97904	0.00121951	FALSE	27	-3.68074	0.00121951	FALSE	84	-0.157444	0.00121951	FALSE	118	-6.96348	0.00121951	FALSE	6.95512	-0.0565746	0.00121951	FALSE	6.78495	-0.0934067	0.00121951	FALSE	4.08907	-0.0303682	0.00121951	FALSE	0.851056	-0.0156832	0.00121951	FALSE	0.389228	-0.235042	0.00121951	FALSE	0.532264	-0.0790699	0.00121951	FALSE
21160904	2	171	-2.51677	0.00121951	FALSE	40	6.56459	0.00121951	FALSE	93	6.33166	0.00121951	FALSE	132	3.90162	0.00121951	FALSE	7.10693	0.0905744	0.00121951	FALSE	6.55356	-0.221163	0.00121951	FALSE	3.59168	-0.281597	0.00121951	FALSE	0.177023	-0.655121	0.00121951	FALSE	0.271397	-0.346586	0.00121951	FALSE	0.666889	0.0261862	0.00121951	FALSE
21161003	2	163	-7.61186	0.00121951	FALSE	51	14.8371	0.00121951	FALSE	113	20.2714	0.00121951	FALSE	153	16.0236	0.00121951	FALSE	8.0243	0.662765	0.00121951	FALSE	7.79553	0.338598	0.00121951	FALSE	4.01513	-0.196971	0.00121951	FALSE	0.240609	-0.608062	0.00121951	FALSE	0.211302	-0.40782	0.00121951	FALSE	0.942914	0.282287	0.00121951	FALSE
21161006	2	170	-2.08368	0.00121951	FALSE	30	-2.99574	0.00121951	FALSE	95	5.23567	0.00121951	FALSE	148	12.0444	0.00121951	FALSE	8.43066	0.996187	0.00121951	FALSE	8.07266	0.518954	0.00121951	FALSE	5.0998	0.490715	0.00121951	FALSE	1.77745	0.854974	0.00121951	FALSE	1.0713	0.405233	0.00121951	FALSE	0.388129	-0.229751	0.00121951	FALSE
21161007	2	167	-4.4529	0.00121951	FALSE	44	8.89279	0.00121951	FALSE	106	14.4242	0.00121951	FALSE	159	20.7985	0.00121951	FALSE	7.75642	0.442967	0.00121951	FALSE	7.80493	0.344714	0.00121951	FALSE	5.00282	0.429231	0.00121951	FALSE	0.521258	-0.340891	0.00121951	FALSE	0.450091	-0.182066	0.00121951	FALSE	0.570716	-0.0612321	0.00121951	FALSE
21170109	2	172	-1.13136	0.00121951	FALSE	37	4.78852	0.00121951	FALSE	93	9.42241	0.00121951	FALSE	125	5.12025	0.00121951	FALSE	6.71005	-0.00150201	0.00121951	FALSE	7.20818	0.279921	0.00121951	FALSE	4.41481	0.255804	0.00121951	FALSE	0.610037	-0.279803	0.00121951	FALSE	0.596487	-0.0691327	0.00121951	FALSE	0.696152	0.0472768	0.00121951	FALSE
21170204	2	176	1.85147	0.00121951	FALSE	30	-1.24694	0.00121951	FALSE	79	-2.17047	0.00121951	FALSE	109	-7.37234	0.00121951	FALSE	5.16814	-1.21891	0.00121951	FALSE	5.14559	-0.903982	0.00121951	FALSE	3.67153	-0.0888588	0.00121951	FALSE	0.278054	-0.583895	0.00121951	FALSE	0.334782	-0.304719	0.00121951	FALSE	0.523443	-0.106886	0.00121951	FALSE
21170209	2	172	-1.30749	0.00121951	FALSE	40	7.24486	0.00121951	FALSE	94	10.3593	0.00121951	FALSE	131	10.1358	0.00121951	FALSE	7.48925	0.685574	0.00121951	FALSE	6.95927	0.276377	0.00121951	FALSE	3.26432	-0.347026	0.00121951	FALSE	0.688078	-0.193561	0.00121951	FALSE	0.447761	-0.197908	0.00121951	FALSE	0.658969	0.0181975	0.00121951	FALSE
21170301	2	163	-7.55323	0.00121951	FALSE	35	3.23231	0.00121951	FALSE	88	5.15977	0.00121951	FALSE	137	14.3052	0.00121951	FALSE	6.50561	-0.174323	0.00121951	FALSE	6.62895	-0.074971	0.00121951	FALSE	4.07706	-0.0094235	0.00121951	FALSE	1.11336	0.177374	0.00121951	FALSE	0.78129	0.0954407	0.00121951	FALSE	0.338111	-0.246545	0.00121951	FALSE
21170302	2	176	2.71339	0.00121951	FALSE	31	-0.164413	0.00121951	FALSE	88	5.15977	0.00121951	FALSE	138	15.101	0.00121951	FALSE	7.08257	0.299079	0.00121951	FALSE	7.16652	0.274884	0.00121951	FALSE	4.95064	0.544428	0.00121951	FALSE	1.00991	0.0788951	0.00121951	FALSE	0.692132	0.01115	0.00121951	FALSE	0	-0.558604	0.00121951	FALSE
21170309	2	169	-2.81479	0.00121951	FALSE	31	-0.164413	0.00121951	FALSE	82	0.147864	0.00121951	FALSE	93	-20.7111	0.00121951	FALSE	6.63318	-0.0696499	0.00121951	FALSE	6.6728	-0.0464335	0.00121951	FALSE	NA	NA	0.00121951	FALSE	1.3251	0.378952	0.00121951	FALSE	0.887469	0.195824	0.00121951	FALSE	0.498639	-0.0983861	0.00121951	FALSE
21170502	2	161	-8.56465	0.00121951	FALSE	40	6.95599	0.00121951	FALSE	103	17.138	0.00121951	FALSE	153	24.4884	0.00121951	FALSE	7.49841	0.571438	0.00121951	FALSE	7.77453	0.569637	0.00121951	FALSE	4.41481	0.179386	0.00121951	FALSE	0.851056	-0.062998	0.00121951	FALSE	0.583194	-0.0917368	0.00121951	FALSE	0.843695	0.189071	0.00121951	FALSE
21170506	2	171	-0.667245	0.00121951	FALSE	38	5.25763	0.00121951	FALSE	84	1.26694	0.00121951	FALSE	123	0.613627	0.00121951	FALSE	7.72571	0.757938	0.00121951	FALSE	7.36599	0.303754	0.00121951	FALSE	4.32407	0.121858	0.00121951	FALSE	1.03749	0.114482	0.00121951	FALSE	1.10044	0.397273	0.00121951	FALSE	0.768242	0.119432	0.00121951	FALSE
21170510	2	167	-3.82621	0.00121951	FALSE	29	-2.385	0.00121951	FALSE	81	-1.23901	0.00121951	FALSE	133	8.57187	0.00121951	FALSE	6.18374	-0.50726	0.00121951	FALSE	6.68143	-0.141764	0.00121951	FALSE	4.71885	0.372148	0.00121951	FALSE	1.12218	0.195103	0.00121951	FALSE	0.672884	-0.00694305	0.00121951	FALSE	0.197771	-0.407083	0.00121951	FALSE
21170807	2	173	-1.17067	0.00121951	FALSE	32	0.945879	0.00121951	FALSE	89	8.31165	0.00121951	FALSE	131	13.262	0.00121951	FALSE	6.63318	-0.107789	0.00121951	FALSE	7.05178	0.209582	0.00121951	FALSE	4.1042	0.13795	0.00121951	FALSE	1.03123	0.1242	0.00121951	FALSE	0.663642	-0.00515465	0.00121951	FALSE	0.696152	0.0316901	0.00121951	FALSE
21170811	2	164	-8.27833	0.00121951	FALSE	37	5.19178	0.00121951	FALSE	52	-22.5951	0.00121951	FALSE	63	-40.8541	0.00121951	FALSE	6.83167	0.0550738	0.00121951	FALSE	6.70895	-0.0135324	0.00121951	FALSE	NA	NA	0.00121951	FALSE	0.91511	0.0136534	0.00121951	FALSE	0.996311	0.309354	0.00121951	FALSE	1.32343	0.610632	0.00121951	FALSE
21170812	2	195	16.2036	0.00121951	FALSE	23	-6.69675	0.00121951	FALSE	75	-3.3828	0.00121951	FALSE	114	-0.26703	0.00121951	FALSE	7.41388	0.532776	0.00121951	FALSE	6.58185	-0.0962565	0.00121951	FALSE	3.39097	-0.31424	0.00121951	FALSE	0.329291	-0.544033	0.00121951	FALSE	0.255271	-0.391233	0.00121951	FALSE	0.455444	-0.19047	0.00121951	FALSE
21171005	2	174	0.297864	0.00121951	FALSE	20	-8.63526	0.00121951	FALSE	56	-19.1331	0.00121951	FALSE	86	-23.0419	0.00121951	FALSE	4.77785	-1.45631	0.00121951	FALSE	5.55299	-0.637171	0.00121951	FALSE	3.16023	-0.416559	0.00121951	FALSE	1.2397	0.305563	0.00121951	FALSE	0.783107	0.102612	0.00121951	FALSE	1.08512	0.392961	0.00121951	FALSE
21180106	2	166	-4.63712	0.00121951	FALSE	42	7.12535	0.00121951	FALSE	97	9.09477	0.00121951	FALSE	141	10.7001	0.00121951	FALSE	7.6292	0.348456	0.00121951	FALSE	7.07011	0.00803367	0.00121951	FALSE	3.80868	-0.120202	0.00121951	FALSE	0.851056	-0.0662763	0.00121951	FALSE	0.624926	-0.038229	0.00121951	FALSE	0.378793	-0.221774	0.00121951	FALSE
21180206	2	185	8.94053	0.00121951	FALSE	34	0.808273	0.00121951	FALSE	76	-7.11238	0.00121951	FALSE	112	-10.241	0.00121951	FALSE	8.49052	0.996971	0.00121951	FALSE	6.97814	-0.0429236	0.00121951	FALSE	3.16023	-0.467725	0.00121951	FALSE	0	-0.857466	0.00121951	FALSE	0.599217	-0.0618894	0.00121951	FALSE	0.592085	-0.0322189	0.00121951	FALSE
21180303	2	163	-6.78095	0.00121951	FALSE	51	14.2321	0.00121951	FALSE	107	16.8125	0.00121951	FALSE	156	21.5317	0.00121951	FALSE	8.06782	0.678705	0.00121951	FALSE	7.75401	0.386961	0.00121951	FALSE	4.84902	0.437344	0.00121951	FALSE	0.598713	-0.300869	0.00121951	FALSE	0.556575	-0.101132	0.00121951	FALSE	1.04449	0.369839	0.00121951	FALSE
21180402	2	176	2.50901	0.00121951	FALSE	32	-0.770996	0.00121951	FALSE	78	-5.56885	0.00121951	FALSE	115	-8.07465	0.00121951	FALSE	6.22215	-0.710955	0.00121951	FALSE	5.58972	-0.812203	0.00121951	FALSE	3.16023	-0.467725	0.00121951	FALSE	0.293266	-0.584829	0.00121951	FALSE	0.271397	-0.363579	0.00121951	FALSE	0.28331	-0.306631	0.00121951	FALSE
21180604	2	176	4.00151	0.00121951	FALSE	27	-5.60096	0.00121951	FALSE	72	-12.1067	0.00121951	FALSE	96	-23.1771	0.00121951	FALSE	6.64853	-0.496698	0.00121951	FALSE	6.4403	-0.459643	0.00121951	FALSE	3.45405	-0.34638	0.00121951	FALSE	1.28818	0.321511	0.00121951	FALSE	0.762212	0.0805708	0.00121951	FALSE	0.92484	0.258312	0.00121951	FALSE
21180605	2	162	-7.05485	0.00121951	FALSE	34	0.343304	0.00121951	FALSE	94	6.27026	0.00121951	FALSE	139	11.0433	0.00121951	FALSE	7.5101	0.21022	0.00121951	FALSE	7.31607	0.110316	0.00121951	FALSE	3.80868	-0.121545	0.00121951	FALSE	1.4286	0.455184	0.00121951	FALSE	0.860687	0.173671	0.00121951	FALSE	0.498639	-0.13505	0.00121951	FALSE
21180606	2	160	-8.63433	0.00121951	FALSE	48	12.2318	0.00121951	FALSE	109	18.8	0.00121951	FALSE	130	3.88091	0.00121951	FALSE	8.57787	1.08633	0.00121951	FALSE	8.2043	0.688379	0.00121951	FALSE	4.56043	0.355065	0.00121951	FALSE	1.30516	0.337676	0.00121951	FALSE	0.793557	0.110205	0.00121951	FALSE	0.942914	0.274993	0.00121951	FALSE
21180704	2	189	12.1221	0.00121951	FALSE	24	-7.6785	0.00121951	FALSE	77	-7.93014	0.00121951	FALSE	111	-13.541	0.00121951	FALSE	6.06403	-0.952357	0.00121951	FALSE	6.62895	-0.384568	0.00121951	FALSE	4.24559	0.0296278	0.00121951	FALSE	0.436483	-0.462627	0.00121951	FALSE	0.436457	-0.215611	0.00121951	FALSE	0.755737	0.119328	0.00121951	FALSE
21180708	2	161	-9.99062	0.00121951	FALSE	45	10.1543	0.00121951	FALSE	103	13.7881	0.00121951	FALSE	158	23.8628	0.00121951	FALSE	7.60907	0.315354	0.00121951	FALSE	7.66439	0.289306	0.00121951	FALSE	4.63163	0.274375	0.00121951	FALSE	1.00991	0.0832619	0.00121951	FALSE	0.692132	0.0261072	0.00121951	FALSE	0.197771	-0.395646	0.00121951	FALSE
21180709	2	182	6.59393	0.00121951	FALSE	31	-1.73424	0.00121951	FALSE	95	7.10558	0.00121951	FALSE	133	3.96714	0.00121951	FALSE	8.65094	1.17021	0.00121951	FALSE	8.307	0.707518	0.00121951	FALSE	4.6259	0.27074	0.00121951	FALSE	1.3251	0.383319	0.00121951	FALSE	0.793557	0.121996	0.00121951	FALSE	0.876711	0.230981	0.00121951	FALSE
21180805	2	167	-3.9225	0.00121951	FALSE	27	-4.71917	0.00121951	FALSE	80	-4.02531	0.00121951	FALSE	131	3.47905	0.00121951	FALSE	6.50561	-0.497532	0.00121951	FALSE	7.29905	0.134886	0.00121951	FALSE	4.64675	0.328943	0.00121951	FALSE	1.48517	0.523232	0.00121951	FALSE	0.774748	0.0996505	0.00121951	FALSE	0.213922	-0.368297	0.00121951	FALSE
21180902	2	185	10.2886	0.00121951	FALSE	18	-13.2436	0.00121951	FALSE	73	-11.492	0.00121951	FALSE	116	-11.2412	0.00121951	FALSE	6.92844	-0.217729	0.00121951	FALSE	7.32076	0.0908626	0.00121951	FALSE	4.04648	-0.0665136	0.00121951	FALSE	1.62649	0.671956	0.00121951	FALSE	1.0381	0.351953	0.00121951	FALSE	0.523443	-0.0801737	0.00121951	FALSE
21180904	2	168	-3.13695	0.00121951	FALSE	41	6.28757	0.00121951	FALSE	96	7.72027	0.00121951	FALSE	144	11.0419	0.00121951	FALSE	6.97902	-0.176225	0.00121951	FALSE	7.10006	-0.0527721	0.00121951	FALSE	4.1042	-0.0299227	0.00121951	FALSE	0.166052	-0.71835	0.00121951	FALSE	0.342779	-0.305411	0.00121951	FALSE	0.268783	-0.315211	0.00121951	FALSE
21180908	2	158	-11.0344	0.00121951	FALSE	50	13.9302	0.00121951	FALSE	110	19.4147	0.00121951	FALSE	169	30.9375	0.00121951	FALSE	7.97917	0.644402	0.00121951	FALSE	7.84162	0.429844	0.00121951	FALSE	4.95064	0.506722	0.00121951	FALSE	0.89822	-0.0213425	0.00121951	FALSE	0.593109	-0.0687473	0.00121951	FALSE	0.570716	-0.0365425	0.00121951	FALSE
21181002	2	161	-7.84	0.00121951	FALSE	34	0.421444	0.00121951	FALSE	85	-0.390913	0.00121951	FALSE	133	4.43841	0.00121951	FALSE	7.29322	0.00345409	0.00121951	FALSE	7.14461	0.0194244	0.00121951	FALSE	4.46571	0.240793	0.00121951	FALSE	1.05521	0.116661	0.00121951	FALSE	0.858625	0.180107	0.00121951	FALSE	0.837381	0.189496	0.00121951	FALSE
21181008	2	166	-3.8913	0.00121951	FALSE	40	5.51653	0.00121951	FALSE	89	2.95036	0.00121951	FALSE	134	5.23423	0.00121951	FALSE	8.65094	1.11747	0.00121951	FALSE	7.42371	0.201069	0.00121951	FALSE	3.99543	-0.0573688	0.00121951	FALSE	1.2397	0.29229	0.00121951	FALSE	0.538124	-0.122898	0.00121951	FALSE	0.523443	-0.100252	0.00121951	FALSE
21190108	2	167	-6.27078	0.00121951	FALSE	27	-2.24972	0.00121951	FALSE	67	-10.1194	0.00121951	FALSE	109	-7.47175	0.00121951	FALSE	5.70793	-0.835451	0.00121951	FALSE	5.64035	-0.526209	0.00121951	FALSE	3.40875	-0.22605	0.00121951	FALSE	1.37757	0.43543	0.00121951	FALSE	0.853133	0.178156	0.00121951	FALSE	0.615102	-0.0536555	0.00121951	FALSE
21190206	2	171	-3.41233	0.00121951	FALSE	35	4.06736	0.00121951	FALSE	88	6.08777	0.00121951	FALSE	142	16.3578	0.00121951	FALSE	6.50561	-0.234851	0.00121951	FALSE	6.47444	-0.0640649	0.00121951	FALSE	4.83912	0.540524	0.00121951	FALSE	0.393767	-0.47917	0.00121951	FALSE	0.370813	-0.265718	0.00121951	FALSE	0.570716	-0.0931014	0.00121951	FALSE
21190302	2	193	12.6119	0.00121951	FALSE	13	-13.6013	0.00121951	FALSE	61	-15.4789	0.00121951	FALSE	97	-16.9954	0.00121951	FALSE	6.78122	-0.109057	0.00121951	FALSE	6.35583	-0.202924	0.00121951	FALSE	3.54839	-0.157024	0.00121951	FALSE	1.73388	0.759888	0.00121951	FALSE	0.856685	0.180756	0.00121951	FALSE	0.592085	-0.0783681	0.00121951	FALSE
21190308	2	173	-3.18287	0.00121951	FALSE	34	4.23147	0.00121951	FALSE	91	9.58066	0.00121951	FALSE	130	9.26679	0.00121951	FALSE	8.12348	0.992277	0.00121951	FALSE	7.42371	0.492064	0.00121951	FALSE	3.8553	0.0375566	0.00121951	FALSE	1.2397	0.289435	0.00121951	FALSE	0.692132	0.0251864	0.00121951	FALSE	0.801354	0.114776	0.00121951	FALSE
21190402	2	177	0.875346	0.00121951	FALSE	26	-3.03935	0.00121951	FALSE	84	3.00069	0.00121951	FALSE	135	11.303	0.00121951	FALSE	6.64853	-0.127238	0.00121951	FALSE	6.74744	0.0871944	0.00121951	FALSE	4.56043	0.391165	0.00121951	FALSE	1.34044	0.40091	0.00121951	FALSE	0.747401	0.0808528	0.00121951	FALSE	0.65315	-0.0198414	0.00121951	FALSE
21190802	2	189	9.39177	0.00121951	FALSE	30	-0.104364	0.00121951	FALSE	79	-0.744831	0.00121951	FALSE	107	-8.3309	0.00121951	FALSE	8.43066	1.31111	0.00121951	FALSE	7.16016	0.432989	0.00121951	FALSE	3.16023	-0.353946	0.00121951	FALSE	0.436483	-0.413738	0.00121951	FALSE	0.459659	-0.178301	0.00121951	FALSE	0.772233	0.0699842	0.00121951	FALSE
21190806	2	173	-3.24407	0.00121951	FALSE	31	0.744816	0.00121951	FALSE	79	-0.744831	0.00121951	FALSE	110	-5.94342	0.00121951	FALSE	5.16814	-1.36581	0.00121951	FALSE	5.52064	-0.634025	0.00121951	FALSE	3.62263	-0.060783	0.00121951	FALSE	0.58995	-0.267641	0.00121951	FALSE	0.459659	-0.178301	0.00121951	FALSE	1.00145	0.281544	0.00121951	FALSE
21190807	2	182	3.86359	0.00121951	FALSE	33	2.44318	0.00121951	FALSE	79	-0.744831	0.00121951	FALSE	117	-0.372652	0.00121951	FALSE	7.06888	0.19376	0.00121951	FALSE	6.25838	-0.153893	0.00121951	FALSE	3.76038	0.0265515	0.00121951	FALSE	0	-0.829261	0.00121951	FALSE	0.611809	-0.0344573	0.00121951	FALSE	0.858796	0.149877	0.00121951	FALSE
21191001	2	164	-8.41462	0.00121951	FALSE	42	9.5948	0.00121951	FALSE	94	10.7184	0.00121951	FALSE	137	12.7472	0.00121951	FALSE	7.48925	0.505766	0.00121951	FALSE	6.85724	0.148032	0.00121951	FALSE	3.58227	-0.133058	0.00121951	FALSE	0.646723	-0.244008	0.00121951	FALSE	0.462732	-0.181126	0.00121951	FALSE	0.910856	0.209184	0.00121951	FALSE
21200102	2	178	0.72095	0.00121951	FALSE	20	-6.98206	0.00121951	FALSE	65	-9.30772	0.00121951	FALSE	89	-14.7699	0.00121951	FALSE	4.77785	-1.50098	0.00121951	FALSE	5.70767	-0.489759	0.00121951	FALSE	3.62263	0.0408507	0.00121951	FALSE	1.07664	0.244735	0.00121951	FALSE	0.728486	0.0991212	0.00121951	FALSE	1.25754	0.484305	0.00121951	FALSE
21200104	2	177	-0.0687902	0.00121951	FALSE	23	-4.43452	0.00121951	FALSE	61	-12.649	0.00121951	FALSE	73	-27.5031	0.00121951	FALSE	5.80246	-0.660281	0.00121951	FALSE	5.47116	-0.643685	0.00121951	FALSE	3.16023	-0.252312	0.00121951	FALSE	0.598713	-0.210246	0.00121951	FALSE	0.489351	-0.126959	0.00121951	FALSE	0.72806	-0.00437875	0.00121951	FALSE
21200106	2	187	7.82861	0.00121951	FALSE	32	3.2081	0.00121951	FALSE	90	11.5752	0.00121951	FALSE	129	17.063	0.00121951	FALSE	8.49052	1.54529	0.00121951	FALSE	7.69787	0.805477	0.00121951	FALSE	3.56462	0.00407434	0.00121951	FALSE	0	-0.780207	0.00121951	FALSE	0.211302	-0.389829	0.00121951	FALSE	0.562591	-0.157098	0.00121951	FALSE
21200204	2	182	6.45668	0.00121951	FALSE	30	1.0287	0.00121951	FALSE	78	0.782696	0.00121951	FALSE	111	-1.03689	0.00121951	FALSE	6.78122	0.126733	0.00121951	FALSE	6.29845	-0.164878	0.00121951	FALSE	3.45405	-0.133235	0.00121951	FALSE	0.688078	-0.129531	0.00121951	FALSE	0.524584	-0.0991548	0.00121951	FALSE	0.910856	0.191534	0.00121951	FALSE
21200206	2	169	-3.80995	0.00121951	FALSE	31	1.87788	0.00121951	FALSE	75	-1.72326	0.00121951	FALSE	109	-2.62854	0.00121951	FALSE	6.35117	-0.226121	0.00121951	FALSE	6.0839	-0.30451	0.00121951	FALSE	3.16023	-0.31952	0.00121951	FALSE	0.973634	0.142311	0.00121951	FALSE	0.74902	0.113029	0.00121951	FALSE	0.595268	-0.0997368	0.00121951	FALSE
21200207	2	161	-10.1279	0.00121951	FALSE	18	-9.16147	0.00121951	FALSE	80	2.45333	0.00121951	FALSE	130	14.0838	0.00121951	FALSE	6.7293	0.0841343	0.00121951	FALSE	7.76921	0.792305	0.00121951	FALSE	5.13446	0.932146	0.00121951	FALSE	0	-0.784566	0.00121951	FALSE	0.247905	-0.36073	0.00121951	FALSE	0.455444	-0.228787	0.00121951	FALSE
21200208	2	163	-8.54839	0.00121951	FALSE	34	4.42542	0.00121951	FALSE	74	-2.55858	0.00121951	FALSE	114	1.35058	0.00121951	FALSE	6.11274	-0.42176	0.00121951	FALSE	6.0762	-0.309518	0.00121951	FALSE	3.16023	-0.31952	0.00121951	FALSE	1.04223	0.207614	0.00121951	FALSE	0.76791	0.130888	0.00121951	FALSE	0.436525	-0.246248	0.00121951	FALSE
21200406	2	178	0.852177	0.00121951	FALSE	36	6.20296	0.00121951	FALSE	75	-0.962976	0.00121951	FALSE	105	-3.15397	0.00121951	FALSE	6.71005	0.0234821	0.00121951	FALSE	6.57728	-0.00378659	0.00121951	FALSE	3.16023	-0.246839	0.00121951	FALSE	0.403644	-0.400191	0.00121951	FALSE	0.853133	0.208198	0.00121951	FALSE	0.775366	0.0454662	0.00121951	FALSE
21200407	2	185	6.38036	0.00121951	FALSE	18	-9.08229	0.00121951	FALSE	65	-9.31615	0.00121951	FALSE	95	-11.1122	0.00121951	FALSE	6.7293	0.0392806	0.00121951	FALSE	6.78885	0.1339	0.00121951	FALSE	3.56462	0.00954701	0.00121951	FALSE	0.646723	-0.168785	0.00121951	FALSE	0.310614	-0.304705	0.00121951	FALSE	0.852693	0.116835	0.00121951	FALSE
21200501	2	177	0.744521	0.00121951	FALSE	26	-2.33026	0.00121951	FALSE	67	-7.84588	0.00121951	FALSE	91	-14.2928	0.00121951	FALSE	6.06403	-0.459689	0.00121951	FALSE	5.83877	-0.393075	0.00121951	FALSE	3.16023	-0.245362	0.00121951	FALSE	1.19067	0.327511	0.00121951	FALSE	0.914178	0.256281	0.00121951	FALSE	1.05867	0.301575	0.00121951	FALSE
21200701	2	185	7.38526	0.00121951	FALSE	25	-4.04172	0.00121951	FALSE	72	-4.56362	0.00121951	FALSE	97	-10.518	0.00121951	FALSE	6.69384	0.0213284	0.00121951	FALSE	6.1468	-0.170678	0.00121951	FALSE	3.16023	-0.284528	0.00121951	FALSE	0.755667	-0.058875	0.00121951	FALSE	0.590372	-0.0302328	0.00121951	FALSE	1.22197	0.440111	0.00121951	FALSE
21200706	2	169	-5.25058	0.00121951	FALSE	38	6.99763	0.00121951	FALSE	81	2.95424	0.00121951	FALSE	114	3.01102	0.00121951	FALSE	6.50561	-0.133118	0.00121951	FALSE	6.24352	-0.107737	0.00121951	FALSE	3.80868	0.126592	0.00121951	FALSE	0.414028	-0.384107	0.00121951	FALSE	0.351166	-0.256381	0.00121951	FALSE	0.858796	0.104921	0.00121951	FALSE
21200709	2	170	-4.46084	0.00121951	FALSE	37	6.14845	0.00121951	FALSE	83	4.62487	0.00121951	FALSE	114	3.01102	0.00121951	FALSE	6.7293	0.0504211	0.00121951	FALSE	6.03995	-0.240221	0.00121951	FALSE	3.80868	0.126592	0.00121951	FALSE	0.414028	-0.384107	0.00121951	FALSE	0.436457	-0.175746	0.00121951	FALSE	0.82392	0.0727319	0.00121951	FALSE
21200805	2	190	10.7407	0.00121951	FALSE	31	1.28932	0.00121951	FALSE	87	7.52539	0.00121951	FALSE	107	-2.97916	0.00121951	FALSE	8.43066	1.3418	0.00121951	FALSE	7.47869	0.527798	0.00121951	FALSE	3.80868	0.122443	0.00121951	FALSE	0	-0.78652	0.00121951	FALSE	0.4057	-0.215678	0.00121951	FALSE	1.23499	0.456194	0.00121951	FALSE
21200806	2	167	-7.42336	0.00121951	FALSE	35	4.68604	0.00121951	FALSE	79	0.84285	0.00121951	FALSE	114	2.59161	0.00121951	FALSE	6.50561	-0.237715	0.00121951	FALSE	6.54116	-0.082352	0.00121951	FALSE	3.40875	-0.131112	0.00121951	FALSE	1.14526	0.30374	0.00121951	FALSE	0.793557	0.151006	0.00121951	FALSE	0.801354	0.0559729	0.00121951	FALSE
21201003	2	179	2.17375	0.00121951	FALSE	19	-7.8577	0.00121951	FALSE	64	-10.1612	0.00121951	FALSE	98	-9.23806	0.00121951	FALSE	5.91842	-0.569324	0.00121951	FALSE	6.68143	0.0738184	0.00121951	FALSE	3.42951	-0.101047	0.00121951	FALSE	0.521258	-0.294808	0.00121951	FALSE	0.420522	-0.198026	0.00121951	FALSE	0.829104	0.0975582	0.00121951	FALSE
21210102	2	168	-5.39678	0.00121951	FALSE	29	-0.694998	0.00121951	FALSE	74	-6.52988	0.00121951	FALSE	112	-7.23085	0.00121951	FALSE	6.35117	-0.381114	0.00121951	FALSE	6.37828	-0.246998	0.00121951	FALSE	3.37556	-0.189596	0.00121951	FALSE	0.610037	-0.326728	0.00121951	FALSE	0.369225	-0.277683	0.00121951	FALSE	0.463477	-0.139057	0.00121951	FALSE
21210105	2	183	6.44932	0.00121951	FALSE	27	-2.39336	0.00121951	FALSE	75	-5.69456	0.00121951	FALSE	122	0.727392	0.00121951	FALSE	6.50561	-0.254398	0.00121951	FALSE	6.68143	-0.0497071	0.00121951	FALSE	3.8553	0.114563	0.00121951	FALSE	0.800554	-0.14536	0.00121951	FALSE	0.693275	0.0286779	0.00121951	FALSE	0.562591	-0.0475799	0.00121951	FALSE
21210107	2	166	-6.97626	0.00121951	FALSE	33	2.70172	0.00121951	FALSE	89	5.99989	0.00121951	FALSE	132	8.68564	0.00121951	FALSE	6.90475	0.0730945	0.00121951	FALSE	7.15347	0.2575	0.00121951	FALSE	3.94384	0.170695	0.00121951	FALSE	1.19796	0.232964	0.00121951	FALSE	0.75326	0.0853878	0.00121951	FALSE	0.737713	0.114049	0.00121951	FALSE
21210109	2	189	11.1878	0.00121951	FALSE	17	-10.8852	0.00121951	FALSE	74	-6.52988	0.00121951	FALSE	104	-13.5974	0.00121951	FALSE	6.7293	-0.0708592	0.00121951	FALSE	6.54116	-0.140993	0.00121951	FALSE	3.45405	-0.139829	0.00121951	FALSE	1.52416	0.543497	0.00121951	FALSE	0.743784	0.0764295	0.00121951	FALSE	0.592085	-0.020358	0.00121951	FALSE
21210201	2	189	10.6242	0.00121951	FALSE	24	-5.38483	0.00121951	FALSE	84	0.714274	0.00121951	FALSE	127	3.21313	0.00121951	FALSE	7.29322	0.307415	0.00121951	FALSE	7.39521	0.326382	0.00121951	FALSE	4.18292	0.265588	0.00121951	FALSE	0.851056	-0.0878649	0.00121951	FALSE	0.529919	-0.124736	0.00121951	FALSE	0.523443	-0.0840545	0.00121951	FALSE
21210301	2	175	0.771641	0.00121951	FALSE	37	5.22835	0.00121951	FALSE	96	10.097	0.00121951	FALSE	136	10.1706	0.00121951	FALSE	7.72571	0.670697	0.00121951	FALSE	7.32076	0.306497	0.00121951	FALSE	3.76792	0.0890118	0.00121951	FALSE	0.598713	-0.334139	0.00121951	FALSE	0.334782	-0.310101	0.00121951	FALSE	0.587686	-0.0247797	0.00121951	FALSE
21210306	2	172	-1.59758	0.00121951	FALSE	25	-4.96182	0.00121951	FALSE	82	-1.59742	0.00121951	FALSE	117	-4.95005	0.00121951	FALSE	6.35117	-0.457117	0.00121951	FALSE	6.62895	-0.143735	0.00121951	FALSE	3.16023	-0.296268	0.00121951	FALSE	1.47305	0.498207	0.00121951	FALSE	0.892975	0.217621	0.00121951	FALSE	0.550825	-0.0588003	0.00121951	FALSE
21210405	2	170	-2.9534	0.00121951	FALSE	34	2.51151	0.00121951	FALSE	92	6.88843	0.00121951	FALSE	125	1.76892	0.00121951	FALSE	7.41388	0.398261	0.00121951	FALSE	7.10006	0.162847	0.00121951	FALSE	3.16023	-0.282499	0.00121951	FALSE	1.34044	0.367093	0.00121951	FALSE	0.713777	0.0444669	0.00121951	FALSE	0.65315	0.031218	0.00121951	FALSE
21210702	2	173	-0.327631	0.00121951	FALSE	33	1.72033	0.00121951	FALSE	88	4.12316	0.00121951	FALSE	128	4.54618	0.00121951	FALSE	7.16241	0.272265	0.00121951	FALSE	7.03709	0.189446	0.00121951	FALSE	3.8553	0.136987	0.00121951	FALSE	1.18028	0.220377	0.00121951	FALSE	0.793557	0.114837	0.00121951	FALSE	0.498639	-0.107596	0.00121951	FALSE
21210703	2	167	-5.06607	0.00121951	FALSE	31	0.0219735	0.00121951	FALSE	78	-4.23002	0.00121951	FALSE	114	-6.59537	0.00121951	FALSE	5.89317	-0.769149	0.00121951	FALSE	6.11037	-0.413667	0.00121951	FALSE	3.16023	-0.30369	0.00121951	FALSE	0.851056	-0.0930324	0.00121951	FALSE	0.793557	0.114837	0.00121951	FALSE	0.658969	0.0403807	0.00121951	FALSE
21210801	2	177	2.62553	0.00121951	FALSE	19	-10.1125	0.00121951	FALSE	62	-17.536	0.00121951	FALSE	92	-24.2384	0.00121951	FALSE	6.13327	-0.602836	0.00121951	FALSE	6.01876	-0.500106	0.00121951	FALSE	3.62263	-0.0660393	0.00121951	FALSE	1.70956	0.717152	0.00121951	FALSE	0.976448	0.292897	0.00121951	FALSE	0.65315	0.0343835	0.00121951	FALSE
21210802	2	166	-6.06162	0.00121951	FALSE	44	11.117	0.00121951	FALSE	103	16.712	0.00121951	FALSE	152	23.511	0.00121951	FALSE	7.41388	0.447909	0.00121951	FALSE	7.44713	0.429486	0.00121951	FALSE	4.04648	0.202684	0.00121951	FALSE	0.646723	-0.29464	0.00121951	FALSE	0.400058	-0.252028	0.00121951	FALSE	0.523443	-0.08533	0.00121951	FALSE
21210904	2	178	3.27806	0.00121951	FALSE	26	-4.057	0.00121951	FALSE	75	-6.49975	0.00121951	FALSE	113	-7.25625	0.00121951	FALSE	6.66809	-0.133047	0.00121951	FALSE	5.95636	-0.428871	0.00121951	FALSE	3.26432	-0.198464	0.00121951	FALSE	1.13658	0.179731	0.00121951	FALSE	0.728486	0.0615172	0.00121951	FALSE	0.243779	-0.338143	0.00121951	FALSE
21210905	2	167	-5.40908	0.00121951	FALSE	35	3.58563	0.00121951	FALSE	87	3.52406	0.00121951	FALSE	127	3.88529	0.00121951	FALSE	6.38305	-0.366924	0.00121951	FALSE	6.18151	-0.282346	0.00121951	FALSE	3.28933	-0.182608	0.00121951	FALSE	0.851056	-0.0920793	0.00121951	FALSE	0.52353	-0.13225	0.00121951	FALSE	0.772233	0.149592	0.00121951	FALSE
21211003	2	166	-5.2384	0.00121951	FALSE	50	14.4314	0.00121951	FALSE	110	19.8426	0.00121951	FALSE	166	30.1996	0.00121951	FALSE	8.8996	1.49038	0.00121951	FALSE	8.36251	0.852463	0.00121951	FALSE	4.3613	0.381842	0.00121951	FALSE	0.770064	-0.160087	0.00121951	FALSE	0.72106	0.0555145	0.00121951	FALSE	0.317635	-0.267229	0.00121951	FALSE
21211004	2	165	-6.02814	0.00121951	FALSE	45	10.1855	0.00121951	FALSE	101	12.3248	0.00121951	FALSE	144	12.6915	0.00121951	FALSE	7.47583	0.322167	0.00121951	FALSE	7.15471	0.0664147	0.00121951	FALSE	3.54839	-0.133539	0.00121951	FALSE	0.800554	-0.131061	0.00121951	FALSE	0.489351	-0.163545	0.00121951	FALSE	0.615102	0.0073173	0.00121951	FALSE
21220102	2	171	-3.49779	0.00121951	FALSE	33	3.67842	0.00121951	FALSE	90	8.51308	0.00121951	FALSE	135	13.7368	0.00121951	FALSE	6.90475	0.011273	0.00121951	FALSE	7.06757	0.0646758	0.00121951	FALSE	3.99543	0.0337322	0.00121951	FALSE	0.814367	-0.0395442	0.00121951	FALSE	0.492329	-0.13875	0.00121951	FALSE	0.299494	-0.328709	0.00121951	FALSE
21220201	2	177	0.600507	0.00121951	FALSE	37	6.72716	0.00121951	FALSE	82	1.97489	0.00121951	FALSE	116	-0.91874	0.00121951	FALSE	8.18953	0.936	0.00121951	FALSE	7.39217	0.239805	0.00121951	FALSE	4.17705	0.127251	0.00121951	FALSE	0.436483	-0.387307	0.00121951	FALSE	0.299788	-0.314318	0.00121951	FALSE	0.832705	0.156145	0.00121951	FALSE
21220204	2	189	10.0774	0.00121951	FALSE	27	-1.76464	0.00121951	FALSE	86	5.31616	0.00121951	FALSE	126	7.03951	0.00121951	FALSE	7.12796	0.064979	0.00121951	FALSE	7.14786	0.0808105	0.00121951	FALSE	4.18292	0.130973	0.00121951	FALSE	0.577276	-0.253276	0.00121951	FALSE	0.378964	-0.239465	0.00121951	FALSE	0.550825	-0.104016	0.00121951	FALSE
21220205	2	166	-8.08663	0.00121951	FALSE	33	3.33044	0.00121951	FALSE	79	-0.531064	0.00121951	FALSE	121	3.06038	0.00121951	FALSE	7.60035	0.452578	0.00121951	FALSE	6.94829	-0.0490705	0.00121951	FALSE	3.80868	-0.106294	0.00121951	FALSE	0.950843	0.102352	0.00121951	FALSE	0.820859	0.178307	0.00121951	FALSE	0.455444	-0.192048	0.00121951	FALSE
21220301	2	173	-2.17974	0.00121951	FALSE	15	-9.86592	0.00121951	FALSE	63	-10.311	0.00121951	FALSE	106	-4.3367	0.00121951	FALSE	5.50635	-0.950581	0.00121951	FALSE	7.22283	0.320267	0.00121951	FALSE	4.50468	0.380941	0.00121951	FALSE	0	-0.787716	0.00121951	FALSE	0.271397	-0.346157	0.00121951	FALSE	0.762982	0.0817314	0.00121951	FALSE
21220308	2	178	1.76896	0.00121951	FALSE	26	-0.52493	0.00121951	FALSE	66	-7.80505	0.00121951	FALSE	101	-8.31582	0.00121951	FALSE	5.91842	-0.612475	0.00121951	FALSE	5.76946	-0.625598	0.00121951	FALSE	3.70007	-0.129186	0.00121951	FALSE	0.780685	-0.0445215	0.00121951	FALSE	0.714626	0.072877	0.00121951	FALSE	0.829104	0.142758	0.00121951	FALSE
21220310	2	175	-0.600262	0.00121951	FALSE	16	-9.01674	0.00121951	FALSE	53	-18.6642	0.00121951	FALSE	83	-22.6407	0.00121951	FALSE	6.06403	-0.493001	0.00121951	FALSE	5.93912	-0.515182	0.00121951	FALSE	3.35018	-0.351015	0.00121951	FALSE	0.475127	-0.335406	0.00121951	FALSE	0.72307	0.0808603	0.00121951	FALSE	0.562591	-0.103219	0.00121951	FALSE
21220403	2	172	-2.78318	0.00121951	FALSE	15	-10.535	0.00121951	FALSE	59	-15.4118	0.00121951	FALSE	94	-15.8695	0.00121951	FALSE	5.62938	-0.948992	0.00121951	FALSE	6.02192	-0.514692	0.00121951	FALSE	3.27976	-0.349812	0.00121951	FALSE	0	-0.796625	0.00121951	FALSE	0.116554	-0.484573	0.00121951	FALSE	0.928076	0.229919	0.00121951	FALSE
21220602	2	170	-4.2124	0.00121951	FALSE	22	-5.00755	0.00121951	FALSE	69	-7.69408	0.00121951	FALSE	103	-9.37056	0.00121951	FALSE	6.06403	-0.621728	0.00121951	FALSE	5.87112	-0.598244	0.00121951	FALSE	3.45405	-0.256404	0.00121951	FALSE	0.935197	0.0727863	0.00121951	FALSE	0.601468	-0.0383099	0.00121951	FALSE	0.942914	0.243105	0.00121951	FALSE
21220703	2	164	-11.0005	0.00121951	FALSE	23	-4.59607	0.00121951	FALSE	77	-4.08863	0.00121951	FALSE	125	1.47314	0.00121951	FALSE	7.88368	0.552531	0.00121951	FALSE	8.28541	0.499726	0.00121951	FALSE	5.2941	0.572063	0.00121951	FALSE	0.851056	0.0169913	0.00121951	FALSE	0.546583	-0.0810405	0.00121951	FALSE	1.06735	0.384952	0.00121951	FALSE
21220705	2	192	11.1122	0.00121951	FALSE	26	-2.04853	0.00121951	FALSE	93	9.27646	0.00121951	FALSE	142	15.0022	0.00121951	FALSE	8.44596	1.01389	0.00121951	FALSE	8.61266	0.712704	0.00121951	FALSE	5.229	0.530792	0.00121951	FALSE	0.950843	0.111986	0.00121951	FALSE	0.564307	-0.0642835	0.00121951	FALSE	0.41911	-0.213342	0.00121951	FALSE
21220711	2	177	-0.733904	0.00121951	FALSE	36	6.44328	0.00121951	FALSE	95	10.9471	0.00121951	FALSE	145	17.3896	0.00121951	FALSE	7.97917	0.630883	0.00121951	FALSE	7.89409	0.245051	0.00121951	FALSE	5.16388	0.489505	0.00121951	FALSE	0.973634	0.133682	0.00121951	FALSE	0.642113	0.00927428	0.00121951	FALSE	0.41911	-0.213342	0.00121951	FALSE
21220712	2	200	17.4301	0.00121951	FALSE	21	-6.29443	0.00121951	FALSE	85	2.59392	0.00121951	FALSE	134	8.63556	0.00121951	FALSE	7.97917	0.630883	0.00121951	FALSE	8.0243	0.329797	0.00121951	FALSE	4.71885	0.207353	0.00121951	FALSE	0	-0.793195	0.00121951	FALSE	0.163105	-0.443585	0.00121951	FALSE	0.532264	-0.108906	0.00121951	FALSE
21220716	2	176	-1.52364	0.00121951	FALSE	37	7.29246	0.00121951	FALSE	95	10.9471	0.00121951	FALSE	140	13.4105	0.00121951	FALSE	7.33451	0.101934	0.00121951	FALSE	8.01716	0.325149	0.00121951	FALSE	4.06304	-0.20843	0.00121951	FALSE	0.403644	-0.408935	0.00121951	FALSE	0.849959	0.205774	0.00121951	FALSE	0.317635	-0.306998	0.00121951	FALSE
21220801	2	184	5.79218	0.00121951	FALSE	12	-12.9039	0.00121951	FALSE	63	-12.3247	0.00121951	FALSE	92	-17.3137	0.00121951	FALSE	5.23958	-1.24248	0.00121951	FALSE	6.16147	-0.437371	0.00121951	FALSE	3.16023	-0.413872	0.00121951	FALSE	1.7898	0.867269	0.00121951	FALSE	1.05866	0.382442	0.00121951	FALSE	0.971339	0.268366	0.00121951	FALSE
21220904	2	172	-2.26701	0.00121951	FALSE	41	9.5631	0.00121951	FALSE	100	16.0872	0.00121951	FALSE	134	13.3957	0.00121951	FALSE	7.41388	0.402643	0.00121951	FALSE	7.20818	0.138897	0.00121951	FALSE	3.48352	-0.240818	0.00121951	FALSE	0.557316	-0.281023	0.00121951	FALSE	0.263088	-0.351923	0.00121951	FALSE	1.20447	0.474699	0.00121951	FALSE
21220906	2	168	-5.42597	0.00121951	FALSE	37	6.16638	0.00121951	FALSE	83	1.88683	0.00121951	FALSE	112	-4.11246	0.00121951	FALSE	6.80433	-0.097494	0.00121951	FALSE	7.03287	0.024804	0.00121951	FALSE	3.86544	0.00132218	0.00121951	FALSE	0.964962	0.107047	0.00121951	FALSE	0.72307	0.0829498	0.00121951	FALSE	0.714957	0.0229079	0.00121951	FALSE
21221006	2	174	-1.35395	0.00121951	FALSE	34	4.46806	0.00121951	FALSE	78	-0.748154	0.00121951	FALSE	80	-25.979	0.00121951	FALSE	8.43066	1.16019	0.00121951	FALSE	8.18255	0.682452	0.00121951	FALSE	NA	NA	0.00121951	FALSE	1.17323	0.294079	0.00121951	FALSE	1.2377	0.547211	0.00121951	FALSE	NA	NA	0.00121951	FALSE
21230101	2	163	-8.01086	0.00121951	FALSE	35	2.81566	0.00121951	FALSE	80	0.33881	0.00121951	FALSE	117	1.17636	0.00121951	FALSE	6.25238	-0.311103	0.00121951	FALSE	5.98532	-0.265382	0.00121951	FALSE	3.80868	0.0892691	0.00121951	FALSE	0.851056	-0.0348124	0.00121951	FALSE	0.66024	-0.00844803	0.00121951	FALSE	0.750981	0.0567658	0.00121951	FALSE
21230103	2	174	0.676278	0.00121951	FALSE	34	1.96648	0.00121951	FALSE	76	-3.00246	0.00121951	FALSE	108	-5.98606	0.00121951	FALSE	6.29689	-0.274583	0.00121951	FALSE	6.10105	-0.190067	0.00121951	FALSE	3.16023	-0.32185	0.00121951	FALSE	0.610037	-0.264257	0.00121951	FALSE	0.743784	0.0705355	0.00121951	FALSE	0.750981	0.0567658	0.00121951	FALSE
21230203	2	175	0.628826	0.00121951	FALSE	37	4.53282	0.00121951	FALSE	86	4.74101	0.00121951	FALSE	129	9.28714	0.00121951	FALSE	8.04314	1.01461	0.00121951	FALSE	7.89409	0.763956	0.00121951	FALSE	4.64675	0.488626	0.00121951	FALSE	0.598713	-0.275601	0.00121951	FALSE	0.453633	-0.196712	0.00121951	FALSE	0.876711	0.170608	0.00121951	FALSE
21230302	2	188	9.12579	0.00121951	FALSE	18	-10.0067	0.00121951	FALSE	68	-7.44089	0.00121951	FALSE	109	-1.74934	0.00121951	FALSE	5.50635	-0.800419	0.00121951	FALSE	6.1344	-0.131614	0.00121951	FALSE	3.88122	0.0783565	0.00121951	FALSE	1.2397	0.324387	0.00121951	FALSE	0.668944	-0.00818315	0.00121951	FALSE	0.523443	-0.160117	0.00121951	FALSE
21230303	2	187	8.33605	0.00121951	FALSE	22	-6.61	0.00121951	FALSE	50	-22.4766	0.00121951	FALSE	65	-36.7656	0.00121951	FALSE	5.0759	-1.1536	0.00121951	FALSE	5.51561	-0.534323	0.00121951	FALSE	NA	NA	0.00121951	FALSE	0.715515	-0.174622	0.00121951	FALSE	1.06056	0.362058	0.00121951	FALSE	1.1868	0.452127	0.00121951	FALSE
21230404	2	171	-2.69377	0.00121951	FALSE	37	4.44531	0.00121951	FALSE	85	3.55537	0.00121951	FALSE	109	-6.02852	0.00121951	FALSE	7.65397	0.716682	0.00121951	FALSE	6.74744	0.155851	0.00121951	FALSE	3.16023	-0.34797	0.00121951	FALSE	1.11336	0.213143	0.00121951	FALSE	0.806993	0.137308	0.00121951	FALSE	0.46899	-0.189903	0.00121951	FALSE
21230408	2	178	2.83441	0.00121951	FALSE	30	-1.49895	0.00121951	FALSE	81	0.214102	0.00121951	FALSE	123	5.11303	0.00121951	FALSE	7.12796	0.285088	0.00121951	FALSE	6.46238	-0.0296632	0.00121951	FALSE	4.37123	0.419805	0.00121951	FALSE	1.11336	0.213143	0.00121951	FALSE	0.637335	-0.0230877	0.00121951	FALSE	0.550825	-0.114374	0.00121951	FALSE
21230411	2	177	2.04467	0.00121951	FALSE	35	2.74695	0.00121951	FALSE	87	5.22601	0.00121951	FALSE	122	4.3172	0.00121951	FALSE	6.50561	-0.225552	0.00121951	FALSE	6.27215	-0.153471	0.00121951	FALSE	3.45405	-0.161686	0.00121951	FALSE	0.203977	-0.652565	0.00121951	FALSE	0.334782	-0.309125	0.00121951	FALSE	0.745119	0.0649495	0.00121951	FALSE
21230601	2	166	-4.6858	0.00121951	FALSE	47	11.9971	0.00121951	FALSE	97	13.1379	0.00121951	FALSE	136	14.588	0.00121951	FALSE	7.78049	0.848376	0.00121951	FALSE	7.04066	0.319118	0.00121951	FALSE	3.37556	-0.183454	0.00121951	FALSE	0.403644	-0.456149	0.00121951	FALSE	0.514225	-0.147983	0.00121951	FALSE	0.480418	-0.210221	0.00121951	FALSE
21230604	2	162	-7.84476	0.00121951	FALSE	35	1.80695	0.00121951	FALSE	80	-1.06246	0.00121951	FALSE	116	-1.32849	0.00121951	FALSE	6.22215	-0.430249	0.00121951	FALSE	6.26637	-0.184796	0.00121951	FALSE	3.67153	0.00419149	0.00121951	FALSE	0.878748	-0.00386075	0.00121951	FALSE	0.803755	0.125742	0.00121951	FALSE	1.14192	0.400314	0.00121951	FALSE
21230606	2	167	-3.89606	0.00121951	FALSE	38	4.35449	0.00121951	FALSE	84	2.27881	0.00121951	FALSE	116	-1.32849	0.00121951	FALSE	6.80433	0.0474294	0.00121951	FALSE	6.54463	-0.00370553	0.00121951	FALSE	3.56462	-0.0635854	0.00121951	FALSE	0.851056	-0.0302223	0.00121951	FALSE	0.81774	0.138963	0.00121951	FALSE	1.11096	0.371736	0.00121951	FALSE
21230801	2	177	2.05805	0.00121951	FALSE	27	-3.36352	0.00121951	FALSE	75	-3.74845	0.00121951	FALSE	108	-5.87709	0.00121951	FALSE	6.22215	-0.356473	0.00121951	FALSE	5.74981	-0.424127	0.00121951	FALSE	3.28933	-0.238851	0.00121951	FALSE	1.2397	0.320293	0.00121951	FALSE	0.635395	-0.0294383	0.00121951	FALSE	0.378793	-0.271896	0.00121951	FALSE
21230904	2	173	-0.8004	0.00121951	FALSE	35	2.95355	0.00121951	FALSE	88	6.28455	0.00121951	FALSE	135	13.6198	0.00121951	FALSE	7.12796	0.325536	0.00121951	FALSE	6.54783	0.018036	0.00121951	FALSE	3.80868	0.0394817	0.00121951	FALSE	0.436483	-0.426419	0.00121951	FALSE	0.378964	-0.265429	0.00121951	FALSE	0.41911	-0.236065	0.00121951	FALSE
21231002	2	168	-3.99356	0.00121951	FALSE	33	1.33988	0.00121951	FALSE	88	6.72607	0.00121951	FALSE	120	3.4289	0.00121951	FALSE	6.75256	0.0889078	0.00121951	FALSE	7.05178	0.356039	0.00121951	FALSE	3.62263	-0.0587371	0.00121951	FALSE	1.19461	0.276817	0.00121951	FALSE	0.820859	0.14367	0.00121951	FALSE	0.768242	0.0612137	0.00121951	FALSE
21231005	2	168	-3.99356	0.00121951	FALSE	32	0.490695	0.00121951	FALSE	73	-5.80369	0.00121951	FALSE	107	-6.91682	0.00121951	FALSE	5.96314	-0.558813	0.00121951	FALSE	5.89709	-0.395444	0.00121951	FALSE	3.70007	-0.00963972	0.00121951	FALSE	0.973634	0.0664553	0.00121951	FALSE	0.572253	-0.0913645	0.00121951	FALSE	1.08153	0.350359	0.00121951	FALSE
21240101	2	183	4.36535	0.00121951	FALSE	21	-6.88225	0.00121951	FALSE	67	-10.729	0.00121951	FALSE	103	-11.9778	0.00121951	FALSE	4.77785	-1.46337	0.00121951	FALSE	5.10192	-0.816916	0.00121951	FALSE	3.31395	-0.218203	0.00121951	FALSE	0.923792	0.013876	0.00121951	FALSE	0.540406	-0.0973248	0.00121951	FALSE	0.403027	-0.175246	0.00121951	FALSE
21240201	2	171	-3.78953	0.00121951	FALSE	40	7.74866	0.00121951	FALSE	107	19.4123	0.00121951	FALSE	156	25.7292	0.00121951	FALSE	7.75642	0.731668	0.00121951	FALSE	8.2043	0.911101	0.00121951	FALSE	5.62525	1.09143	0.00121951	FALSE	1.1643	0.228959	0.00121951	FALSE	0.76791	0.113625	0.00121951	FALSE	0	-0.519783	0.00121951	FALSE
21240204	2	175	-0.630569	0.00121951	FALSE	30	-0.743147	0.00121951	FALSE	79	-3.97663	0.00121951	FALSE	109	-11.6746	0.00121951	FALSE	5.96314	-0.739726	0.00121951	FALSE	5.6207	-0.770324	0.00121951	FALSE	3.16023	-0.471402	0.00121951	FALSE	0.851056	-0.0692416	0.00121951	FALSE	0.459659	-0.177799	0.00121951	FALSE	0	-0.519783	0.00121951	FALSE
21240209	2	171	-3.78953	0.00121951	FALSE	38	6.0503	0.00121951	FALSE	100	13.565	0.00121951	FALSE	146	17.7709	0.00121951	FALSE	8.47096	1.31795	0.00121951	FALSE	7.89409	0.709215	0.00121951	FALSE	3.92394	0.0127909	0.00121951	FALSE	1.37757	0.43199	0.00121951	FALSE	0.772913	0.118355	0.00121951	FALSE	0.72806	0.152179	0.00121951	FALSE
21240303	2	191	10.0823	0.00121951	FALSE	23	-5.30298	0.00121951	FALSE	78	-2.23958	0.00121951	FALSE	116	-2.59039	0.00121951	FALSE	6.35117	-0.278766	0.00121951	FALSE	6.67107	0.0525048	0.00121951	FALSE	3.59168	-0.0693603	0.00121951	FALSE	0.264342	-0.599186	0.00121951	FALSE	0.389228	-0.236453	0.00121951	FALSE	0.476068	-0.110333	0.00121951	FALSE
21240403	2	188	7.93485	0.00121951	FALSE	25	-3.53535	0.00121951	FALSE	81	0.779038	0.00121951	FALSE	119	0.0841583	0.00121951	FALSE	6.06403	-0.453402	0.00121951	FALSE	6.41793	-0.0772906	0.00121951	FALSE	3.4947	-0.163958	0.00121951	FALSE	0.598713	-0.28882	0.00121951	FALSE	0.234375	-0.382277	0.00121951	FALSE	0.63996	0.0452958	0.00121951	FALSE
21240404	2	178	0.037447	0.00121951	FALSE	26	-2.68617	0.00121951	FALSE	69	-9.24478	0.00121951	FALSE	112	-5.48661	0.00121951	FALSE	6.00153	-0.504681	0.00121951	FALSE	6.42849	-0.0704127	0.00121951	FALSE	4.18786	0.275511	0.00121951	FALSE	0.923792	0.0206483	0.00121951	FALSE	0.770682	0.124753	0.00121951	FALSE	0.299494	-0.268937	0.00121951	FALSE
21240502	2	194	13.0849	0.00121951	FALSE	23	-5.95709	0.00121951	FALSE	70	-9.11812	0.00121951	FALSE	100	-15.5763	0.00121951	FALSE	6.66809	-0.0397148	0.00121951	FALSE	5.86205	-0.395626	0.00121951	FALSE	3.16023	-0.318756	0.00121951	FALSE	0.293266	-0.561376	0.00121951	FALSE	0.456196	-0.168962	0.00121951	FALSE	0.595268	-0.00105162	0.00121951	FALSE
21240506	2	166	-9.02783	0.00121951	FALSE	41	9.32816	0.00121951	FALSE	92	9.25887	0.00121951	FALSE	139	15.4609	0.00121951	FALSE	6.71005	-0.00528938	0.00121951	FALSE	6.46864	-0.000852144	0.00121951	FALSE	3.84823	0.11744	0.00121951	FALSE	0.393767	-0.465701	0.00121951	FALSE	0.401654	-0.220527	0.00121951	FALSE	0.498639	-0.0902356	0.00121951	FALSE
21240602	2	199	15.7992	0.00121951	FALSE	16	-10.8304	0.00121951	FALSE	73	-6.09843	0.00121951	FALSE	116	-2.59039	0.00121951	FALSE	8.76631	1.53966	0.00121951	FALSE	7.49124	0.506936	0.00121951	FALSE	3.80868	0.0469337	0.00121951	FALSE	1.45795	0.510457	0.00121951	FALSE	0.772913	0.11665	0.00121951	FALSE	0	-0.53342	0.00121951	FALSE
21240805	2	180	3.31813	0.00121951	FALSE	28	-1.86706	0.00121951	FALSE	82	0.901042	0.00121951	FALSE	121	1.23386	0.00121951	FALSE	6.78122	0.0988858	0.00121951	FALSE	6.62895	0.0966169	0.00121951	FALSE	3.47306	-0.105425	0.00121951	FALSE	0.89822	-0.00734942	0.00121951	FALSE	0.570469	-0.0680114	0.00121951	FALSE	0.587686	-0.0280285	0.00121951	FALSE
21240806	2	162	-10.8972	0.00121951	FALSE	34	3.22802	0.00121951	FALSE	83	1.73636	0.00121951	FALSE	129	7.60046	0.00121951	FALSE	6.01876	-0.526715	0.00121951	FALSE	6.03636	-0.289051	0.00121951	FALSE	3.62263	-0.0105971	0.00121951	FALSE	1.08769	0.173018	0.00121951	FALSE	0.793557	0.142899	0.00121951	FALSE	0.801354	0.169176	0.00121951	FALSE
21240809	2	175	-0.630569	0.00121951	FALSE	35	4.0772	0.00121951	FALSE	78	-2.44023	0.00121951	FALSE	107	-9.90768	0.00121951	FALSE	6.50561	-0.127252	0.00121951	FALSE	6.22741	-0.164714	0.00121951	FALSE	3.37556	-0.167242	0.00121951	FALSE	0.610037	-0.281693	0.00121951	FALSE	0.425704	-0.204873	0.00121951	FALSE	0.928076	0.286134	0.00121951	FALSE
21240904	2	173	-2.81363	0.00121951	FALSE	29	-0.416851	0.00121951	FALSE	75	-4.29192	0.00121951	FALSE	107	-8.58864	0.00121951	FALSE	4.98025	-1.36316	0.00121951	FALSE	5.42431	-0.629311	0.00121951	FALSE	3.16023	-0.281429	0.00121951	FALSE	0.673721	-0.230279	0.00121951	FALSE	0.480053	-0.15689	0.00121951	FALSE	0.65315	0.041427	0.00121951	FALSE
21240907	2	177	0.345326	0.00121951	FALSE	27	-2.11521	0.00121951	FALSE	76	-3.45661	0.00121951	FALSE	111	-5.40535	0.00121951	FALSE	7.41388	0.633641	0.00121951	FALSE	6.29845	-0.0604132	0.00121951	FALSE	3.40875	-0.123864	0.00121951	FALSE	1.43863	0.497901	0.00121951	FALSE	0.806191	0.151444	0.00121951	FALSE	0.772233	0.151334	0.00121951	FALSE
21241003	2	159	-12.7854	0.00121951	FALSE	43	10.4897	0.00121951	FALSE	101	15.5111	0.00121951	FALSE	145	18.3507	0.00121951	FALSE	7.56094	0.632104	0.00121951	FALSE	7.52643	0.526434	0.00121951	FALSE	3.8553	0.0719182	0.00121951	FALSE	1.19461	0.265641	0.00121951	FALSE	0.764373	0.10879	0.00121951	FALSE	0.801354	0.178751	0.00121951	FALSE
21250201	2	166	-9.03389	0.00121951	FALSE	31	2.79563	0.00121951	FALSE	86	6.32929	0.00121951	FALSE	132	12.1118	0.00121951	FALSE	6.90475	0.193788	0.00121951	FALSE	6.9607	0.217866	0.00121951	FALSE	3.56462	-0.101619	0.00121951	FALSE	1.31906	0.381742	0.00121951	FALSE	0.806191	0.119884	0.00121951	FALSE	0.768242	0.0942483	0.00121951	FALSE
21250202	2	173	-3.50571	0.00121951	FALSE	25	-2.29945	0.00121951	FALSE	80	1.31738	0.00121951	FALSE	116	-0.621394	0.00121951	FALSE	8.089	1.16547	0.00121951	FALSE	7.10298	0.310465	0.00121951	FALSE	3.80868	0.0531145	0.00121951	FALSE	1.62	0.668226	0.00121951	FALSE	1.01188	0.314346	0.00121951	FALSE	0.755737	0.0827072	0.00121951	FALSE
21250203	2	196	14.6583	0.00121951	FALSE	19	-7.39454	0.00121951	FALSE	68	-8.70643	0.00121951	FALSE	101	-12.5588	0.00121951	FALSE	5.34306	-1.08758	0.00121951	FALSE	5.95403	-0.437285	0.00121951	FALSE	3.73199	0.00449268	0.00121951	FALSE	0.240609	-0.64492	0.00121951	FALSE	0.466743	-0.201033	0.00121951	FALSE	0.801354	0.124809	0.00121951	FALSE
21250309	2	163	-10.1168	0.00121951	FALSE	36	6.06404	0.00121951	FALSE	92	10.3978	0.00121951	FALSE	139	15.9456	0.00121951	FALSE	6.40402	-0.176811	0.00121951	FALSE	6.59296	-0.00473566	0.00121951	FALSE	3.68257	-0.0294944	0.00121951	FALSE	1.28104	0.346939	0.00121951	FALSE	0.819205	0.134872	0.00121951	FALSE	0.476068	-0.157711	0.00121951	FALSE
21250401	2	208	22.0408	0.00121951	FALSE	13	-12.0976	0.00121951	FALSE	60	-14.2989	0.00121951	FALSE	101	-11.4944	0.00121951	FALSE	7.02005	0.287023	0.00121951	FALSE	7.55254	0.526937	0.00121951	FALSE	3.99543	0.138171	0.00121951	FALSE	0	-0.843983	0.00121951	FALSE	0.396382	-0.254249	0.00121951	FALSE	0.523443	-0.115609	0.00121951	FALSE
21250602	2	201	17.0677	0.00121951	FALSE	15	-10.6637	0.00121951	FALSE	57	-16.7978	0.00121951	FALSE	83	-24.8448	0.00121951	FALSE	4.77785	-1.40245	0.00121951	FALSE	5.32208	-0.719511	0.00121951	FALSE	3.16023	-0.302327	0.00121951	FALSE	0.240609	-0.611519	0.00121951	FALSE	0.624926	-0.0415748	0.00121951	FALSE	1.08832	0.392794	0.00121951	FALSE
21250605	2	179	-0.306613	0.00121951	FALSE	30	2.07399	0.00121951	FALSE	80	2.41446	0.00121951	FALSE	119	3.80492	0.00121951	FALSE	6.50561	0.0151815	0.00121951	FALSE	6.5374	0.0714256	0.00121951	FALSE	3.56462	-0.0459403	0.00121951	FALSE	0.489571	-0.374512	0.00121951	FALSE	0.575493	-0.0883096	0.00121951	FALSE	0.476068	-0.172282	0.00121951	FALSE
21250901	2	175	-0.853213	0.00121951	FALSE	25	-3.08279	0.00121951	FALSE	78	-1.12544	0.00121951	FALSE	118	-0.522441	0.00121951	FALSE	6.86453	0.227133	0.00121951	FALSE	6.62895	0.0850805	0.00121951	FALSE	4.1042	0.202639	0.00121951	FALSE	1.4087	0.473453	0.00121951	FALSE	0.934146	0.252395	0.00121951	FALSE	0.615102	-0.0240511	0.00121951	FALSE
21250903	2	174	-1.64295	0.00121951	FALSE	27	-1.38443	0.00121951	FALSE	75	-3.63139	0.00121951	FALSE	114	-3.70574	0.00121951	FALSE	5.70793	-0.721862	0.00121951	FALSE	5.57076	-0.603602	0.00121951	FALSE	3.58227	-0.128264	0.00121951	FALSE	0.950843	0.0375797	0.00121951	FALSE	0.595443	-0.0678184	0.00121951	FALSE	0.436525	-0.188868	0.00121951	FALSE
21250905	2	169	-5.59165	0.00121951	FALSE	38	7.95656	0.00121951	FALSE	95	13.075	0.00121951	FALSE	141	17.7815	0.00121951	FALSE	6.62081	0.0271604	0.00121951	FALSE	6.70338	0.133516	0.00121951	FALSE	3.92394	0.0883541	0.00121951	FALSE	0.521258	-0.371376	0.00121951	FALSE	0.271397	-0.374176	0.00121951	FALSE	0.550825	-0.0833753	0.00121951	FALSE
21251001	2	163	-10.1168	0.00121951	FALSE	32	2.9055	0.00121951	FALSE	74	-3.49408	0.00121951	FALSE	111	-4.27333	0.00121951	FALSE	6.86453	0.16992	0.00121951	FALSE	6.67673	0.0416758	0.00121951	FALSE	3.48352	-0.136175	0.00121951	FALSE	1.48517	0.536714	0.00121951	FALSE	0.98414	0.28666	0.00121951	FALSE	0.768242	0.101946	0.00121951	FALSE
21260104	2	177	2.52722	0.00121951	FALSE	27	-2.60938	0.00121951	FALSE	78	-1.85588	0.00121951	FALSE	117	-1.54449	0.00121951	FALSE	6.50561	-0.17404	0.00121951	FALSE	6.62895	-0.0384219	0.00121951	FALSE	3.54076	-0.0992249	0.00121951	FALSE	1.07664	0.126616	0.00121951	FALSE	0.711722	0.0313788	0.00121951	FALSE	0.498639	-0.125876	0.00121951	FALSE
21260107	2	173	-0.631744	0.00121951	FALSE	37	5.88243	0.00121951	FALSE	93	10.6739	0.00121951	FALSE	130	8.80123	0.00121951	FALSE	7.33451	0.506074	0.00121951	FALSE	7.05433	0.238418	0.00121951	FALSE	3.47306	-0.142144	0.00121951	FALSE	0.800554	-0.136216	0.00121951	FALSE	0.550911	-0.120654	0.00121951	FALSE	0.737713	0.094777	0.00121951	FALSE
21260304	2	179	3.89635	0.00121951	FALSE	27	-2.19689	0.00121951	FALSE	82	2.04324	0.00121951	FALSE	119	0.714989	0.00121951	FALSE	7.08257	0.302052	0.00121951	FALSE	6.80416	0.0940915	0.00121951	FALSE	3.42951	-0.180833	0.00121951	FALSE	1.05916	0.107171	0.00121951	FALSE	0.599217	-0.0753643	0.00121951	FALSE	0.345535	-0.258425	0.00121951	FALSE
21260401	2	163	-8.55253	0.00121951	FALSE	42	10.0863	0.00121951	FALSE	100	16.8545	0.00121951	FALSE	155	28.1131	0.00121951	FALSE	7.10693	0.425272	0.00121951	FALSE	7.32076	0.476588	0.00121951	FALSE	4.41481	0.357731	0.00121951	FALSE	0.497127	-0.40291	0.00121951	FALSE	0.456196	-0.197388	0.00121951	FALSE	0.338111	-0.287269	0.00121951	FALSE
21260402	2	200	20.6679	0.00121951	FALSE	18	-10.294	0.00121951	FALSE	70	-8.20503	0.00121951	FALSE	109	-8.4948	0.00121951	FALSE	5.68018	-0.745387	0.00121951	FALSE	5.95636	-0.411373	0.00121951	FALSE	3.8553	0.00300222	0.00121951	FALSE	0	-0.876163	0.00121951	FALSE	0.167893	-0.469953	0.00121951	FALSE	0.476068	-0.159941	0.00121951	FALSE
21260406	2	171	-2.23461	0.00121951	FALSE	24	-5.19895	0.00121951	FALSE	63	-14.0523	0.00121951	FALSE	90	-23.6155	0.00121951	FALSE	5.04441	-1.26704	0.00121951	FALSE	5.41741	-0.762128	0.00121951	FALSE	3.16023	-0.437674	0.00121951	FALSE	1.2397	0.304	0.00121951	FALSE	0.804843	0.132227	0.00121951	FALSE	1.24505	0.549787	0.00121951	FALSE
21260407	2	164	-7.76279	0.00121951	FALSE	41	9.23712	0.00121951	FALSE	92	10.172	0.00121951	FALSE	141	16.9716	0.00121951	FALSE	7.48925	0.738967	0.00121951	FALSE	7.39652	0.525893	0.00121951	FALSE	4.42894	0.366691	0.00121951	FALSE	0.964962	0.042459	0.00121951	FALSE	0.640158	-0.0234688	0.00121951	FALSE	0.876711	0.209831	0.00121951	FALSE
21260504	2	166	-4.84707	0.00121951	FALSE	37	6.19956	0.00121951	FALSE	63	-12.0569	0.00121951	FALSE	81	-26.7149	0.00121951	FALSE	5.86565	-0.514382	0.00121951	FALSE	5.84324	-0.389887	0.00121951	FALSE	3.16023	-0.366165	0.00121951	FALSE	0.749659	-0.199157	0.00121951	FALSE	0.524584	-0.156446	0.00121951	FALSE	0.361402	-0.241034	0.00121951	FALSE
21260505	2	170	-1.68811	0.00121951	FALSE	28	-1.44306	0.00121951	FALSE	78	0.472912	0.00121951	FALSE	121	5.11808	0.00121951	FALSE	5.50635	-0.809193	0.00121951	FALSE	6.17633	-0.173107	0.00121951	FALSE	3.94993	0.13451	0.00121951	FALSE	1.07664	0.112126	0.00121951	FALSE	0.828337	0.130725	0.00121951	FALSE	0.171822	-0.416006	0.00121951	FALSE
21260509	2	167	-4.05733	0.00121951	FALSE	23	-5.68896	0.00121951	FALSE	68	-7.88027	0.00121951	FALSE	108	-5.22764	0.00121951	FALSE	6.00153	-0.402892	0.00121951	FALSE	6.2076	-0.15276	0.00121951	FALSE	3.94384	0.130644	0.00121951	FALSE	1.6741	0.680887	0.00121951	FALSE	1.04534	0.335882	0.00121951	FALSE	0.977222	0.327336	0.00121951	FALSE
21260608	2	170	-2.53517	0.00121951	FALSE	30	0.172012	0.00121951	FALSE	77	-1.81561	0.00121951	FALSE	107	-7.95029	0.00121951	FALSE	5.62938	-0.792105	0.00121951	FALSE	5.73047	-0.500807	0.00121951	FALSE	3.16023	-0.325148	0.00121951	FALSE	0.881935	-0.0575914	0.00121951	FALSE	0.624926	-0.0517039	0.00121951	FALSE	1.01948	0.340515	0.00121951	FALSE
21260802	2	172	-1.10595	0.00121951	FALSE	16	-10.8829	0.00121951	FALSE	64	-11.8486	0.00121951	FALSE	107	-7.95029	0.00121951	FALSE	6.7293	0.0360618	0.00121951	FALSE	6.74321	0.0603219	0.00121951	FALSE	3.88122	0.0612499	0.00121951	FALSE	1.47632	0.494981	0.00121951	FALSE	1.1092	0.393965	0.00121951	FALSE	0.523443	-0.100317	0.00121951	FALSE
21261002	2	168	-3.52006	0.00121951	FALSE	27	-2.97113	0.00121951	FALSE	74	-5.40554	0.00121951	FALSE	114	-5.42835	0.00121951	FALSE	7.31105	0.356636	0.00121951	FALSE	6.85403	0.00725272	0.00121951	FALSE	3.65836	-0.131404	0.00121951	FALSE	1.72719	0.725739	0.00121951	FALSE	1.0713	0.356755	0.00121951	FALSE	0.709483	0.0787346	0.00121951	FALSE
21261003	2	168	-3.52006	0.00121951	FALSE	35	3.82231	0.00121951	FALSE	92	9.63018	0.00121951	FALSE	146	20.038	0.00121951	FALSE	7.76507	0.72916	0.00121951	FALSE	7.87182	0.66964	0.00121951	FALSE	5.04826	0.749799	0.00121951	FALSE	1.2397	0.261654	0.00121951	FALSE	0.945574	0.23789	0.00121951	FALSE	0.255672	-0.340109	0.00121951	FALSE
21261004	2	171	-1.15084	0.00121951	FALSE	39	7.21904	0.00121951	FALSE	89	7.12423	0.00121951	FALSE	130	7.30484	0.00121951	FALSE	7.72571	0.696868	0.00121951	FALSE	6.99726	0.10047	0.00121951	FALSE	3.42951	-0.276493	0.00121951	FALSE	0.800554	-0.1564	0.00121951	FALSE	0.535362	-0.149929	0.00121951	FALSE	0.592085	-0.0296169	0.00121951	FALSE
21270106	2	185	5.65898	0.00121951	FALSE	28	-0.177113	0.00121951	FALSE	76	-2.05561	0.00121951	FALSE	114	-0.935126	0.00121951	FALSE	6.11274	-0.430036	0.00121951	FALSE	5.98532	-0.338322	0.00121951	FALSE	3.26432	-0.21607	0.00121951	FALSE	0.403644	-0.498207	0.00121951	FALSE	0.492329	-0.162951	0.00121951	FALSE	0.476068	-0.183424	0.00121951	FALSE
21270107	2	188	8.0282	0.00121951	FALSE	25	-2.72465	0.00121951	FALSE	77	-1.22029	0.00121951	FALSE	113	-1.73095	0.00121951	FALSE	5.96314	-0.552778	0.00121951	FALSE	6.32531	-0.117055	0.00121951	FALSE	4.07033	0.294939	0.00121951	FALSE	0.436483	-0.466945	0.00121951	FALSE	0.425704	-0.22594	0.00121951	FALSE	0.942914	0.24745	0.00121951	FALSE
21270109	2	179	0.920542	0.00121951	FALSE	26	-1.87547	0.00121951	FALSE	79	0.450346	0.00121951	FALSE	113	-1.73095	0.00121951	FALSE	7.97917	1.10138	0.00121951	FALSE	7.29212	0.512153	0.00121951	FALSE	3.35018	-0.161634	0.00121951	FALSE	1.56212	0.60464	0.00121951	FALSE	0.890539	0.21352	0.00121951	FALSE	0.636288	-0.0355495	0.00121951	FALSE
21270302	2	165	-7.61108	0.00121951	FALSE	45	13.319	0.00121951	FALSE	96	14.3198	0.00121951	FALSE	144	21.5091	0.00121951	FALSE	7.48189	0.684524	0.00121951	FALSE	7.13437	0.392811	0.00121951	FALSE	4.41481	0.43999	0.00121951	FALSE	0.329291	-0.583244	0.00121951	FALSE	0.265117	-0.383032	0.00121951	FALSE	0.866545	0.171739	0.00121951	FALSE
21270304	2	176	1.07606	0.00121951	FALSE	22	-6.2122	0.00121951	FALSE	60	-15.7516	0.00121951	FALSE	79	-30.2195	0.00121951	FALSE	5.41439	-1.01186	0.00121951	FALSE	5.55299	-0.63636	0.00121951	FALSE	3.16023	-0.355414	0.00121951	FALSE	1.31906	0.358994	0.00121951	FALSE	0.784047	0.107569	0.00121951	FALSE	1.19146	0.471622	0.00121951	FALSE
21270306	2	171	-2.87264	0.00121951	FALSE	30	0.581247	0.00121951	FALSE	82	2.62536	0.00121951	FALSE	140	18.3258	0.00121951	FALSE	7.31105	0.544351	0.00121951	FALSE	7.13901	0.395833	0.00121951	FALSE	4.08907	0.233475	0.00121951	FALSE	1.42245	0.457422	0.00121951	FALSE	0.980456	0.293256	0.00121951	FALSE	0.161243	-0.479218	0.00121951	FALSE
21270403	2	166	-8.1685	0.00121951	FALSE	30	1.28707	0.00121951	FALSE	78	-0.648411	0.00121951	FALSE	106	-7.17859	0.00121951	FALSE	6.25238	-0.283164	0.00121951	FALSE	6.01385	-0.270658	0.00121951	FALSE	3.16023	-0.237176	0.00121951	FALSE	1.38659	0.439472	0.00121951	FALSE	0.866644	0.195563	0.00121951	FALSE	0.762982	0.0839559	0.00121951	FALSE
21270405	2	191	11.575	0.00121951	FALSE	25	-2.95884	0.00121951	FALSE	80	1.02222	0.00121951	FALSE	117	1.57547	0.00121951	FALSE	6.64853	0.0418852	0.00121951	FALSE	6.50073	0.0462125	0.00121951	FALSE	3.39097	-0.090888	0.00121951	FALSE	0	-0.880533	0.00121951	FALSE	0.0878803	-0.540688	0.00121951	FALSE	0.539537	-0.122272	0.00121951	FALSE
21270501	2	205	20.8025	0.00121951	FALSE	14	-11.5546	0.00121951	FALSE	69	-7.51657	0.00121951	FALSE	105	-7.75476	0.00121951	FALSE	6.25238	-0.279715	0.00121951	FALSE	6.38952	-0.0556365	0.00121951	FALSE	3.16023	-0.251235	0.00121951	FALSE	0.436483	-0.464449	0.00121951	FALSE	0.19677	-0.435282	0.00121951	FALSE	0.518288	-0.138043	0.00121951	FALSE
21270601	2	168	-4.98939	0.00121951	FALSE	37	6.15995	0.00121951	FALSE	87	6.19523	0.00121951	FALSE	128	9.27348	0.00121951	FALSE	6.29689	-0.224441	0.00121951	FALSE	6.21171	-0.0681415	0.00121951	FALSE	3.42951	-0.0633256	0.00121951	FALSE	0.646723	-0.27013	0.00121951	FALSE	0.485434	-0.169781	0.00121951	FALSE	0.829104	0.131325	0.00121951	FALSE
21270606	2	173	-1.04069	0.00121951	FALSE	27	-2.33185	0.00121951	FALSE	71	-7.16985	0.00121951	FALSE	97	-15.3971	0.00121951	FALSE	5.62938	-0.772136	0.00121951	FALSE	5.33595	-0.638093	0.00121951	FALSE	3.45405	-0.0477661	0.00121951	FALSE	1.1031	0.164333	0.00121951	FALSE	0.771855	0.101004	0.00121951	FALSE	0.890631	0.188111	0.00121951	FALSE
21270609	2	167	-5.77913	0.00121951	FALSE	40	8.7075	0.00121951	FALSE	91	9.5365	0.00121951	FALSE	130	10.8651	0.00121951	FALSE	7.18944	0.507907	0.00121951	FALSE	6.40772	0.0594219	0.00121951	FALSE	3.16023	-0.234051	0.00121951	FALSE	0.808555	-0.11607	0.00121951	FALSE	0.564307	-0.095213	0.00121951	FALSE	0.683306	-0.00323953	0.00121951	FALSE
21270702	2	167	-6.35276	0.00121951	FALSE	26	-2.07895	0.00121951	FALSE	79	0.201126	0.00121951	FALSE	115	-0.5337	0.00121951	FALSE	6.18374	-0.331397	0.00121951	FALSE	6.12376	-0.20289	0.00121951	FALSE	3.16023	-0.251235	0.00121951	FALSE	1.47076	0.497075	0.00121951	FALSE	0.878103	0.191743	0.00121951	FALSE	0.745119	0.0635448	0.00121951	FALSE
21270901	2	175	-0.580626	0.00121951	FALSE	23	-4.10076	0.00121951	FALSE	89	8.36292	0.00121951	FALSE	136	15.0769	0.00121951	FALSE	8.18953	1.2175	0.00121951	FALSE	8.27436	1.00329	0.00121951	FALSE	4.84354	0.66436	0.00121951	FALSE	1.2397	0.268532	0.00121951	FALSE	0.699626	0.0180067	0.00121951	FALSE	1.08512	0.368147	0.00121951	FALSE
21270903	2	175	-0.580626	0.00121951	FALSE	22	-4.94994	0.00121951	FALSE	72	-5.83748	0.00121951	FALSE	111	-4.81872	0.00121951	FALSE	6.13327	-0.469664	0.00121951	FALSE	6.58185	-0.0982101	0.00121951	FALSE	3.65836	-0.0870454	0.00121951	FALSE	1.57269	0.585539	0.00121951	FALSE	1.0582	0.357005	0.00121951	FALSE	0.615102	-0.06566	0.00121951	FALSE
21271001	2	169	-4.7046	0.00121951	FALSE	24	-3.7305	0.00121951	FALSE	73	-3.56875	0.00121951	FALSE	115	1.85096	0.00121951	FALSE	5.70793	-0.645439	0.00121951	FALSE	5.98532	-0.192501	0.00121951	FALSE	3.25801	-0.185774	0.00121951	FALSE	1.51048	0.531905	0.00121951	FALSE	0.958155	0.25858	0.00121951	FALSE	0.361402	-0.281892	0.00121951	FALSE
21271004	2	164	-8.6533	0.00121951	FALSE	30	1.36458	0.00121951	FALSE	69	-6.91002	0.00121951	FALSE	92	-16.453	0.00121951	FALSE	6.22215	-0.223514	0.00121951	FALSE	5.73726	-0.353943	0.00121951	FALSE	3.16023	-0.247767	0.00121951	FALSE	1.30922	0.340311	0.00121951	FALSE	0.929643	0.231624	0.00121951	FALSE	0.615102	-0.0477405	0.00121951	FALSE
21271005	2	183	6.35177	0.00121951	FALSE	28	-0.33378	0.00121951	FALSE	72	-4.40407	0.00121951	FALSE	101	-9.29058	0.00121951	FALSE	6.11274	-0.313291	0.00121951	FALSE	5.92467	-0.231972	0.00121951	FALSE	3.80868	0.163352	0.00121951	FALSE	0.688078	-0.251005	0.00121951	FALSE	0.711722	0.0255992	0.00121951	FALSE	0.847762	0.166993	0.00121951	FALSE
21280102	2	163	-9.91913	0.00121951	FALSE	34	4.30019	0.00121951	FALSE	83	-0.69906	0.00121951	FALSE	123	-1.30002	0.00121951	FALSE	5.93716	-1.08087	0.00121951	FALSE	6.11454	-0.751219	0.00121951	FALSE	3.30057	-0.508503	0.00121951	FALSE	1.2397	0.247281	0.00121951	FALSE	0.878103	0.161812	0.00121951	FALSE	0.745119	0.0878447	0.00121951	FALSE
21280103	2	169	-5.18069	0.00121951	FALSE	21	-6.73916	0.00121951	FALSE	84	0.136258	0.00121951	FALSE	122	-2.09585	0.00121951	FALSE	6.69384	-0.460014	0.00121951	FALSE	7.62274	0.230331	0.00121951	FALSE	4.79834	0.441081	0.00121951	FALSE	1.75876	0.741419	0.00121951	FALSE	1.16604	0.434034	0.00121951	FALSE	0.696152	0.0426501	0.00121951	FALSE
21280105	2	170	-4.39095	0.00121951	FALSE	32	2.60182	0.00121951	FALSE	93	7.65412	0.00121951	FALSE	137	9.84152	0.00121951	FALSE	8.71047	1.19464	0.00121951	FALSE	7.89409	0.406928	0.00121951	FALSE	4.53548	0.274431	0.00121951	FALSE	1.56657	0.558459	0.00121951	FALSE	0.973869	0.25235	0.00121951	FALSE	0.714957	0.0600067	0.00121951	FALSE
21280108	2	192	12.9833	0.00121951	FALSE	29	0.0542833	0.00121951	FALSE	87	2.64221	0.00121951	FALSE	131	5.06657	0.00121951	FALSE	8.65094	1.14579	0.00121951	FALSE	7.71119	0.287898	0.00121951	FALSE	4.63163	0.335389	0.00121951	FALSE	0	-0.932882	0.00121951	FALSE	0.4057	-0.284802	0.00121951	FALSE	0.65315	0.00296218	0.00121951	FALSE
21280202	2	193	11.8438	0.00121951	FALSE	21	-6.25137	0.00121951	FALSE	80	-2.22069	0.00121951	FALSE	118	-3.72374	0.00121951	FALSE	7.54688	0.285999	0.00121951	FALSE	7.36302	0.0780492	0.00121951	FALSE	3.51955	-0.228583	0.00121951	FALSE	1.13658	0.160022	0.00121951	FALSE	0.529919	-0.147948	0.00121951	FALSE	0.455444	-0.165674	0.00121951	FALSE
21280402	2	171	-3.60944	0.00121951	FALSE	42	10.8782	0.00121951	FALSE	101	14.7693	0.00121951	FALSE	141	14.0863	0.00121951	FALSE	8.03533	0.685558	0.00121951	FALSE	7.83621	0.298953	0.00121951	FALSE	3.51955	-0.227338	0.00121951	FALSE	0.788844	-0.178437	0.00121951	FALSE	0.572253	-0.119122	0.00121951	FALSE	0.615102	-0.0353208	0.00121951	FALSE
21280404	2	172	-2.8197	0.00121951	FALSE	20	-7.8038	0.00121951	FALSE	71	-10.2902	0.00121951	FALSE	107	-12.9717	0.00121951	FALSE	6.7293	-0.386045	0.00121951	FALSE	7.80349	0.277661	0.00121951	FALSE	3.86544	-0.00804281	0.00121951	FALSE	1.65658	0.647626	0.00121951	FALSE	1.10168	0.381403	0.00121951	FALSE	0.990299	0.310967	0.00121951	FALSE
21280507	2	196	13.9876	0.00121951	FALSE	24	-3.88247	0.00121951	FALSE	92	7.04054	0.00121951	FALSE	132	6.38575	0.00121951	FALSE	8.44596	0.962944	0.00121951	FALSE	8.7023	0.820103	0.00121951	FALSE	4.37123	0.227855	0.00121951	FALSE	0.521258	-0.412014	0.00121951	FALSE	0.355514	-0.308452	0.00121951	FALSE	0.837381	0.173757	0.00121951	FALSE
21280605	2	173	-2.44845	0.00121951	FALSE	30	0.855337	0.00121951	FALSE	89	4.72524	0.00121951	FALSE	129	4.21943	0.00121951	FALSE	7.72571	0.420644	0.00121951	FALSE	7.2584	0.0200772	0.00121951	FALSE	3.65078	-0.158254	0.00121951	FALSE	1.47632	0.475864	0.00121951	FALSE	0.881011	0.175158	0.00121951	FALSE	0.587686	-0.0481499	0.00121951	FALSE
21280705	2	184	4.92587	0.00121951	FALSE	21	-6.37027	0.00121951	FALSE	90	5.10201	0.00121951	FALSE	142	13.4703	0.00121951	FALSE	7.41388	0.171995	0.00121951	FALSE	8.53299	0.781461	0.00121951	FALSE	5.10374	0.642265	0.00121951	FALSE	1.2397	0.275981	0.00121951	FALSE	0.838094	0.151698	0.00121951	FALSE	0.255672	-0.330129	0.00121951	FALSE
21280706	2	179	0.977166	0.00121951	FALSE	27	-1.27518	0.00121951	FALSE	83	-0.745219	0.00121951	FALSE	115	-8.017	0.00121951	FALSE	6.92844	-0.226311	0.00121951	FALSE	6.72306	-0.396456	0.00121951	FALSE	3.45405	-0.403638	0.00121951	FALSE	0.735047	-0.204434	0.00121951	FALSE	0.427208	-0.236758	0.00121951	FALSE	0.683306	0.064555	0.00121951	FALSE
21280707	2	183	4.13613	0.00121951	FALSE	32	2.97072	0.00121951	FALSE	91	5.93732	0.00121951	FALSE	137	9.49114	0.00121951	FALSE	7.68518	0.394597	0.00121951	FALSE	7.37112	0.0253069	0.00121951	FALSE	4.50468	0.262465	0.00121951	FALSE	0.264342	-0.652535	0.00121951	FALSE	0.289689	-0.36677	0.00121951	FALSE	0.161243	-0.417281	0.00121951	FALSE
21280803	2	165	-7.61758	0.00121951	FALSE	24	-4.34495	0.00121951	FALSE	66	-13.7322	0.00121951	FALSE	110	-11.0632	0.00121951	FALSE	6.29689	-0.751382	0.00121951	FALSE	6.38681	-0.51855	0.00121951	FALSE	3.68257	-0.13339	0.00121951	FALSE	1.50343	0.486303	0.00121951	FALSE	1.0221	0.2966	0.00121951	FALSE	0.587686	-0.0511222	0.00121951	FALSE
21280805	2	174	-0.509917	0.00121951	FALSE	34	4.14686	0.00121951	FALSE	89	5.48012	0.00121951	FALSE	125	0.874179	0.00121951	FALSE	8.12348	0.747348	0.00121951	FALSE	7.36599	0.118708	0.00121951	FALSE	3.31395	-0.367094	0.00121951	FALSE	1.36249	0.352126	0.00121951	FALSE	0.808947	0.0950811	0.00121951	FALSE	0.719816	0.0708272	0.00121951	FALSE
21280809	2	168	-5.24836	0.00121951	FALSE	32	2.4485	0.00121951	FALSE	87	3.80949	0.00121951	FALSE	144	15.9948	0.00121951	FALSE	7.72571	0.420976	0.00121951	FALSE	7.57703	0.256059	0.00121951	FALSE	4.3922	0.316517	0.00121951	FALSE	1.28433	0.277717	0.00121951	FALSE	0.942349	0.221201	0.00121951	FALSE	0.65315	0.00929819	0.00121951	FALSE
21290103	2	166	-5.71235	0.00121951	FALSE	39	7.88173	0.00121951	FALSE	90	10.2429	0.00121951	FALSE	160	34.7203	0.00121951	FALSE	6.92844	0.29158	0.00121951	FALSE	6.62895	0.143985	0.00121951	FALSE	4.16124	0.316554	0.00121951	FALSE	0.735047	-0.194908	0.00121951	FALSE	0.543168	-0.120416	0.00121951	FALSE	0.232943	-0.375937	0.00121951	FALSE
21290104	2	173	-0.184173	0.00121951	FALSE	30	0.239103	0.00121951	FALSE	84	5.23095	0.00121951	FALSE	121	3.68314	0.00121951	FALSE	6.78122	0.170786	0.00121951	FALSE	6.50073	0.0605376	0.00121951	FALSE	3.48352	-0.113127	0.00121951	FALSE	1.19067	0.238831	0.00121951	FALSE	0.6809	0.0097974	0.00121951	FALSE	0.498639	-0.130713	0.00121951	FALSE
21290109	2	163	-8.08158	0.00121951	FALSE	30	0.239103	0.00121951	FALSE	74	-3.12223	0.00121951	FALSE	110	-5.07093	0.00121951	FALSE	4.77785	-1.47298	0.00121951	FALSE	5.82348	-0.380223	0.00121951	FALSE	3.16023	-0.318092	0.00121951	FALSE	1.2397	0.285507	0.00121951	FALSE	0.773873	0.0976952	0.00121951	FALSE	0.592085	-0.0444665	0.00121951	FALSE
21290201	2	182	4.93514	0.00121951	FALSE	24	-3.92926	0.00121951	FALSE	57	-15.0651	0.00121951	FALSE	69	-31.1199	0.00121951	FALSE	6.66809	-0.0116882	0.00121951	FALSE	6.104	-0.194397	0.00121951	FALSE	NA	NA	0.00121951	FALSE	1.35038	0.389432	0.00121951	FALSE	0.776283	0.096974	0.00121951	FALSE	0.801354	0.122717	0.00121951	FALSE
21290301	2	175	0.764123	0.00121951	FALSE	27	-1.78622	0.00121951	FALSE	61	-11.6096	0.00121951	FALSE	86	-18.2621	0.00121951	FALSE	6.7293	0.0627655	0.00121951	FALSE	6.1344	-0.155665	0.00121951	FALSE	3.16023	-0.289604	0.00121951	FALSE	0.851056	-0.0794114	0.00121951	FALSE	0.784047	0.0965317	0.00121951	FALSE	1.19418	0.460497	0.00121951	FALSE
21290302	2	170	-3.18458	0.00121951	FALSE	33	3.30887	0.00121951	FALSE	87	10.1086	0.00121951	FALSE	130	16.7541	0.00121951	FALSE	6.75256	0.0818498	0.00121951	FALSE	6.66947	0.192569	0.00121951	FALSE	4.1042	0.308873	0.00121951	FALSE	0.989434	0.0523217	0.00121951	FALSE	0.6809	-0.000984063	0.00121951	FALSE	0.397936	-0.274395	0.00121951	FALSE
21290307	2	167	-5.5538	0.00121951	FALSE	29	-0.0878551	0.00121951	FALSE	57	-14.9509	0.00121951	FALSE	80	-23.0371	0.00121951	FALSE	6.13327	-0.426281	0.00121951	FALSE	5.85141	-0.339833	0.00121951	FALSE	3.16023	-0.289604	0.00121951	FALSE	1.08769	0.145855	0.00121951	FALSE	0.985015	0.286529	0.00121951	FALSE	1.32343	0.579785	0.00121951	FALSE
21290407	2	168	-5.06944	0.00121951	FALSE	19	-7.87743	0.00121951	FALSE	59	-13.5216	0.00121951	FALSE	85	-19.5662	0.00121951	FALSE	5.96314	-0.542465	0.00121951	FALSE	5.6207	-0.462177	0.00121951	FALSE	3.16023	-0.286623	0.00121951	FALSE	1.6976	0.712229	0.00121951	FALSE	1.0713	0.368477	0.00121951	FALSE	0.876711	0.189688	0.00121951	FALSE
21290502	2	190	10.652	0.00121951	FALSE	27	-1.56035	0.00121951	FALSE	87	8.08797	0.00121951	FALSE	134	15.817	0.00121951	FALSE	7.72571	0.784628	0.00121951	FALSE	7.58842	0.628078	0.00121951	FALSE	4.60457	0.487437	0.00121951	FALSE	0.329291	-0.559826	0.00121951	FALSE	0.322248	-0.320871	0.00121951	FALSE	0.197771	-0.413693	0.00121951	FALSE
21290602	2	165	-8.77436	0.00121951	FALSE	45	13.1857	0.00121951	FALSE	100	18.9821	0.00121951	FALSE	144	25.7188	0.00121951	FALSE	7.54688	0.555436	0.00121951	FALSE	6.85959	0.231326	0.00121951	FALSE	3.8553	0.0719325	0.00121951	FALSE	0.489571	-0.413276	0.00121951	FALSE	0.351166	-0.297343	0.00121951	FALSE	0.666889	-0.0104959	0.00121951	FALSE
21290605	2	183	5.44097	0.00121951	FALSE	26	-2.94873	0.00121951	FALSE	69	-6.91273	0.00121951	FALSE	100	-9.29744	0.00121951	FALSE	6.66809	-0.165619	0.00121951	FALSE	5.91344	-0.384437	0.00121951	FALSE	3.16023	-0.368743	0.00121951	FALSE	0.983734	0.0571557	0.00121951	FALSE	0.676583	0.01031	0.00121951	FALSE	0.615102	-0.0582925	0.00121951	FALSE
21290608	2	190	10.9691	0.00121951	FALSE	24	-4.64709	0.00121951	FALSE	72	-4.40677	0.00121951	FALSE	87	-19.6432	0.00121951	FALSE	8.47096	1.31365	0.00121951	FALSE	7.02173	0.336849	0.00121951	FALSE	4.46571	0.458934	0.00121951	FALSE	0.973634	0.0475406	0.00121951	FALSE	0.777587	0.1058	0.00121951	FALSE	1.14192	0.427936	0.00121951	FALSE
21290703	2	171	-4.6609	0.00121951	FALSE	26	-1.52827	0.00121951	FALSE	72	-2.82855	0.00121951	FALSE	109	-1.7088	0.00121951	FALSE	6.18374	-0.259963	0.00121951	FALSE	6.62895	0.157603	0.00121951	FALSE	3.31395	-0.230376	0.00121951	FALSE	0.646723	-0.254074	0.00121951	FALSE	0.163105	-0.461408	0.00121951	FALSE	0.719816	0.0468575	0.00121951	FALSE
21290705	2	200	18.2416	0.00121951	FALSE	14	-11.7184	0.00121951	FALSE	65	-8.67577	0.00121951	FALSE	104	-5.68792	0.00121951	FALSE	4.77785	-1.4135	0.00121951	FALSE	5.7548	-0.411302	0.00121951	FALSE	3.94384	0.168971	0.00121951	FALSE	0.436483	-0.454217	0.00121951	FALSE	0.415464	-0.222826	0.00121951	FALSE	0.768242	0.0915518	0.00121951	FALSE
21290801	2	178	2.71951	0.00121951	FALSE	22	-6.48303	0.00121951	FALSE	53	-19.4673	0.00121951	FALSE	67	-34.7286	0.00121951	FALSE	5.58399	-0.875149	0.00121951	FALSE	5.52447	-0.568702	0.00121951	FALSE	3.45405	-0.0963483	0.00121951	FALSE	1.28433	0.340872	0.00121951	FALSE	0.832615	0.153028	0.00121951	FALSE	0.866545	0.184987	0.00121951	FALSE
21290802	2	166	-6.75737	0.00121951	FALSE	46	13.8973	0.00121951	FALSE	97	17.2867	0.00121951	FALSE	140	23.3666	0.00121951	FALSE	7.34925	0.573252	0.00121951	FALSE	6.94829	0.357936	0.00121951	FALSE	3.27151	-0.212081	0.00121951	FALSE	0.350836	-0.547789	0.00121951	FALSE	0.503043	-0.158553	0.00121951	FALSE	0.539537	-0.116824	0.00121951	FALSE
21290901	2	163	-8.64251	0.00121951	FALSE	24	-3.92926	0.00121951	FALSE	71	-4.26034	0.00121951	FALSE	115	2.09696	0.00121951	FALSE	7.26791	0.439936	0.00121951	FALSE	6.2076	-0.136997	0.00121951	FALSE	3.67153	-0.0126052	0.00121951	FALSE	1.75876	0.769089	0.00121951	FALSE	1.08158	0.377934	0.00121951	FALSE	0.223028	-0.391247	0.00121951	FALSE
21300201	2	158	-9.72331	0.00121951	FALSE	44	8.75964	0.00121951	FALSE	100	12.2083	0.00121951	FALSE	155	19.6182	0.00121951	FALSE	7.69429	0.420117	0.00121951	FALSE	7.24533	0.112449	0.00121951	FALSE	4.07706	-0.0158487	0.00121951	FALSE	1.04894	0.0862137	0.00121951	FALSE	0.70609	0.00899851	0.00121951	FALSE	0.550825	-0.0639841	0.00121951	FALSE
21300205	2	164	-4.98487	0.00121951	FALSE	42	7.06128	0.00121951	FALSE	101	13.0436	0.00121951	FALSE	152	17.2307	0.00121951	FALSE	8.089	0.74398	0.00121951	FALSE	7.66439	0.385177	0.00121951	FALSE	4.50468	0.255267	0.00121951	FALSE	1.35038	0.373175	0.00121951	FALSE	0.72307	0.0250523	0.00121951	FALSE	0.645173	0.023094	0.00121951	FALSE
21300207	2	163	-5.77461	0.00121951	FALSE	39	4.51374	0.00121951	FALSE	85	-0.321505	0.00121951	FALSE	140	7.68085	0.00121951	FALSE	7.48925	0.251885	0.00121951	FALSE	7.54803	0.309443	0.00121951	FALSE	4.56043	0.29061	0.00121951	FALSE	1.33214	0.355813	0.00121951	FALSE	0.883485	0.17671	0.00121951	FALSE	0.645173	0.023094	0.00121951	FALSE
21300302	2	175	1.17754	0.00121951	FALSE	33	1.14199	0.00121951	FALSE	81	-1.84262	0.00121951	FALSE	110	-11.2182	0.00121951	FALSE	7.16241	0.107168	0.00121951	FALSE	7.08459	0.108127	0.00121951	FALSE	4.41481	0.273182	0.00121951	FALSE	1.03749	0.0872936	0.00121951	FALSE	0.793557	0.0964316	0.00121951	FALSE	1.20447	0.526219	0.00121951	FALSE
21300304	2	168	-4.35064	0.00121951	FALSE	31	-0.556372	0.00121951	FALSE	89	4.83992	0.00121951	FALSE	134	7.88155	0.00121951	FALSE	7.20089	0.138747	0.00121951	FALSE	7.15347	0.152951	0.00121951	FALSE	3.99543	0.00729367	0.00121951	FALSE	1.28104	0.319144	0.00121951	FALSE	0.737153	0.0431066	0.00121951	FALSE	0.523443	-0.102331	0.00121951	FALSE
21300308	2	182	6.70572	0.00121951	FALSE	28	-3.10391	0.00121951	FALSE	83	-0.171988	0.00121951	FALSE	123	-0.872516	0.00121951	FALSE	6.78122	-0.205599	0.00121951	FALSE	6.87476	-0.0284324	0.00121951	FALSE	3.73199	-0.159724	0.00121951	FALSE	0.851056	-0.0901867	0.00121951	FALSE	0.583194	-0.102448	0.00121951	FALSE	0.523443	-0.102331	0.00121951	FALSE
21300401	2	189	10.5928	0.00121951	FALSE	27	-3.16976	0.00121951	FALSE	76	-4.53	0.00121951	FALSE	108	-10.3221	0.00121951	FALSE	7.41388	0.276741	0.00121951	FALSE	6.90674	0.0570084	0.00121951	FALSE	3.56462	-0.166345	0.00121951	FALSE	0.577276	-0.34544	0.00121951	FALSE	0.707277	0.00732447	0.00121951	FALSE	0.636288	0.0337998	0.00121951	FALSE
21300403	2	185	7.43386	0.00121951	FALSE	28	-2.32058	0.00121951	FALSE	76	-4.53	0.00121951	FALSE	107	-11.1179	0.00121951	FALSE	6.50561	-0.468497	0.00121951	FALSE	6.15629	-0.431392	0.00121951	FALSE	3.16023	-0.422731	0.00121951	FALSE	0.598713	-0.325032	0.00121951	FALSE	0.587121	-0.106273	0.00121951	FALSE	0.232943	-0.338467	0.00121951	FALSE
21300404	2	177	1.11594	0.00121951	FALSE	22	-7.41566	0.00121951	FALSE	74	-6.20063	0.00121951	FALSE	112	-7.13876	0.00121951	FALSE	7.85864	0.641669	0.00121951	FALSE	7.18313	0.236884	0.00121951	FALSE	4.08907	0.166158	0.00121951	FALSE	1.74129	0.762673	0.00121951	FALSE	1.1355	0.412172	0.00121951	FALSE	0.378793	-0.203855	0.00121951	FALSE
21300502	2	171	-1.26172	0.00121951	FALSE	43	8.92961	0.00121951	FALSE	92	7.03843	0.00121951	FALSE	135	7.86125	0.00121951	FALSE	8.56513	1.16228	0.00121951	FALSE	7.93705	0.62084	0.00121951	FALSE	4.59008	0.379684	0.00121951	FALSE	0.646723	-0.279212	0.00121951	FALSE	1.01713	0.29799	0.00121951	FALSE	0.645173	0.0191223	0.00121951	FALSE
21300503	2	170	-2.05146	0.00121951	FALSE	30	-2.10974	0.00121951	FALSE	83	-0.479425	0.00121951	FALSE	120	-4.07611	0.00121951	FALSE	7.08257	-0.054167	0.00121951	FALSE	6.7569	-0.147209	0.00121951	FALSE	3.62263	-0.23368	0.00121951	FALSE	1.3251	0.36659	0.00121951	FALSE	0.806191	0.0985639	0.00121951	FALSE	0.696152	0.0661732	0.00121951	FALSE
21300602	2	163	-7.28945	0.00121951	FALSE	41	7.1521	0.00121951	FALSE	89	4.28836	0.00121951	FALSE	130	3.51654	0.00121951	FALSE	7.18944	0.0699382	0.00121951	FALSE	6.31576	-0.35792	0.00121951	FALSE	3.16023	-0.422103	0.00121951	FALSE	0.814367	-0.11228	0.00121951	FALSE	0.635395	-0.0479846	0.00121951	FALSE	0.570716	-0.032599	0.00121951	FALSE
21300606	2	177	3.76692	0.00121951	FALSE	38	4.60456	0.00121951	FALSE	94	8.46495	0.00121951	FALSE	138	9.88313	0.00121951	FALSE	8.31106	0.990229	0.00121951	FALSE	7.66224	0.518377	0.00121951	FALSE	4.06304	0.150282	0.00121951	FALSE	0.475127	-0.435229	0.00121951	FALSE	0.423616	-0.248203	0.00121951	FALSE	0.442655	-0.150793	0.00121951	FALSE
21300608	2	169	-2.55101	0.00121951	FALSE	28	-3.88725	0.00121951	FALSE	80	-3.2295	0.00121951	FALSE	118	-6.03336	0.00121951	FALSE	6.66809	-0.357836	0.00121951	FALSE	6.67468	-0.124333	0.00121951	FALSE	3.58227	-0.154528	0.00121951	FALSE	1.2782	0.329276	0.00121951	FALSE	0.840566	0.145986	0.00121951	FALSE	0.41911	-0.172523	0.00121951	FALSE
21300902	2	158	-10.7051	0.00121951	FALSE	42	8.19171	0.00121951	FALSE	97	11.6284	0.00121951	FALSE	155	21.2139	0.00121951	FALSE	6.60209	-0.217248	0.00121951	FALSE	6.7356	0.0685229	0.00121951	FALSE	4.41481	0.19865	0.00121951	FALSE	0.939837	0.00927646	0.00121951	FALSE	0.699626	0.0116068	0.00121951	FALSE	0.714957	0.0965182	0.00121951	FALSE
21300904	2	171	-0.438507	0.00121951	FALSE	29	-2.84763	0.00121951	FALSE	71	-10.0898	0.00121951	FALSE	138	7.68492	0.00121951	FALSE	5.34306	-1.25029	0.00121951	FALSE	5.23217	-0.90992	0.00121951	FALSE	4.62102	0.329387	0.00121951	FALSE	0.598713	-0.315466	0.00121951	FALSE	0.560118	-0.120286	0.00121951	FALSE	0.232943	-0.348356	0.00121951	FALSE
21310104	2	190	10.7621	0.00121951	FALSE	27	-3.24844	0.00121951	FALSE	88	2.85943	0.00121951	FALSE	137	10.5471	0.00121951	FALSE	7.41388	0.18491	0.00121951	FALSE	7.56263	0.262952	0.00121951	FALSE	4.60457	0.449888	0.00121951	FALSE	0	-0.896189	0.00121951	FALSE	0.111987	-0.525523	0.00121951	FALSE	0	-0.559882	0.00121951	FALSE
21310106	2	173	-2.66351	0.00121951	FALSE	29	-1.55008	0.00121951	FALSE	88	2.85943	0.00121951	FALSE	122	-1.39025	0.00121951	FALSE	7.97917	0.648736	0.00121951	FALSE	7.58842	0.279739	0.00121951	FALSE	3.37556	-0.329308	0.00121951	FALSE	1.73823	0.758569	0.00121951	FALSE	0.978894	0.29406	0.00121951	FALSE	0.750981	0.133235	0.00121951	FALSE
21310201	2	167	-5.04305	0.00121951	FALSE	38	5.30009	0.00121951	FALSE	100	12.0877	0.00121951	FALSE	138	10.8918	0.00121951	FALSE	8.31106	0.952856	0.00121951	FALSE	8.17144	0.663436	0.00121951	FALSE	3.8553	-0.00920957	0.00121951	FALSE	1.2397	0.256541	0.00121951	FALSE	0.894956	0.191406	0.00121951	FALSE	1.06735	0.410825	0.00121951	FALSE
21310203	2	168	-4.25331	0.00121951	FALSE	30	-1.49336	0.00121951	FALSE	82	-2.94801	0.00121951	FALSE	110	-11.3913	0.00121951	FALSE	6.75256	-0.3259	0.00121951	FALSE	6.29097	-0.560388	0.00121951	FALSE	3.16023	-0.449886	0.00121951	FALSE	1.44222	0.449338	0.00121951	FALSE	0.840566	0.139985	0.00121951	FALSE	0.442655	-0.165737	0.00121951	FALSE
21310205	2	167	-5.04305	0.00121951	FALSE	34	1.90337	0.00121951	FALSE	93	6.24049	0.00121951	FALSE	142	14.0751	0.00121951	FALSE	6.96977	-0.147681	0.00121951	FALSE	7.79005	0.415224	0.00121951	FALSE	4.64675	0.492572	0.00121951	FALSE	1.28433	0.299027	0.00121951	FALSE	1.00004	0.290757	0.00121951	FALSE	0.299494	-0.297868	0.00121951	FALSE
21310308	2	176	0.504118	0.00121951	FALSE	26	-4.14677	0.00121951	FALSE	71	-10.0431	0.00121951	FALSE	103	-14.1333	0.00121951	FALSE	6.11274	-0.741332	0.00121951	FALSE	5.64035	-0.760545	0.00121951	FALSE	3.16023	-0.375114	0.00121951	FALSE	1.38346	0.407737	0.00121951	FALSE	0.838094	0.15052	0.00121951	FALSE	0.550825	-0.0654157	0.00121951	FALSE
21310408	2	174	0.0433059	0.00121951	FALSE	38	4.72564	0.00121951	FALSE	99	11.5833	0.00121951	FALSE	141	11.5378	0.00121951	FALSE	8.36711	0.924924	0.00121951	FALSE	8.01076	0.522483	0.00121951	FALSE	4.56043	0.250979	0.00121951	FALSE	1.31382	0.343013	0.00121951	FALSE	0.728486	0.0471056	0.00121951	FALSE	0.801354	0.165095	0.00121951	FALSE
21310409	2	171	-2.32591	0.00121951	FALSE	31	-1.21862	0.00121951	FALSE	64	-17.6528	0.00121951	FALSE	114	-9.94943	0.00121951	FALSE	7.02005	-0.18034	0.00121951	FALSE	6.81702	-0.254418	0.00121951	FALSE	4.79834	0.401811	0.00121951	FALSE	1.19067	0.225776	0.00121951	FALSE	0.849959	0.161948	0.00121951	FALSE	0.801354	0.165095	0.00121951	FALSE
21310410	2	164	-7.8541	0.00121951	FALSE	44	9.82073	0.00121951	FALSE	106	17.4306	0.00121951	FALSE	163	29.046	0.00121951	FALSE	7.92034	0.558347	0.00121951	FALSE	7.9126	0.458595	0.00121951	FALSE	4.79834	0.401811	0.00121951	FALSE	0.715515	-0.226557	0.00121951	FALSE	0.608613	-0.0662237	0.00121951	FALSE	0.213922	-0.377074	0.00121951	FALSE
21310503	2	189	10.4525	0.00121951	FALSE	23	-6.70081	0.00121951	FALSE	67	-13.2059	0.00121951	FALSE	77	-33.5591	0.00121951	FALSE	6.66809	-0.281518	0.00121951	FALSE	6.94829	-0.000813204	0.00121951	FALSE	3.97204	0.0750266	0.00121951	FALSE	1.2397	0.268792	0.00121951	FALSE	1.04092	0.334509	0.00121951	FALSE	0	-0.5495	0.00121951	FALSE
21310504	2	167	-6.92174	0.00121951	FALSE	34	2.64018	0.00121951	FALSE	84	0.994546	0.00121951	FALSE	128	7.028	0.00121951	FALSE	6.39451	-0.505987	0.00121951	FALSE	6.58735	-0.235717	0.00121951	FALSE	3.70007	-0.0974043	0.00121951	FALSE	1.19461	0.225869	0.00121951	FALSE	0.793557	0.100646	0.00121951	FALSE	0.436525	-0.14661	0.00121951	FALSE
21310602	2	178	2.50796	0.00121951	FALSE	31	-0.800842	0.00121951	FALSE	83	-1.72659	0.00121951	FALSE	110	-10.7693	0.00121951	FALSE	7.20089	0.0280187	0.00121951	FALSE	6.93521	-0.100546	0.00121951	FALSE	3.35018	-0.280316	0.00121951	FALSE	0.610037	-0.327292	0.00121951	FALSE	0.599217	-0.0751528	0.00121951	FALSE	1.16897	0.482549	0.00121951	FALSE
21310605	2	170	-3.80996	0.00121951	FALSE	32	0.0483389	0.00121951	FALSE	82	-2.56191	0.00121951	FALSE	118	-4.4027	0.00121951	FALSE	6.06403	-0.904784	0.00121951	FALSE	6.24352	-0.550704	0.00121951	FALSE	3.16023	-0.400747	0.00121951	FALSE	1.09104	0.130613	0.00121951	FALSE	0.687919	0.00870716	0.00121951	FALSE	0.971339	0.300147	0.00121951	FALSE
21310607	2	172	-2.23048	0.00121951	FALSE	42	8.54014	0.00121951	FALSE	103	14.9798	0.00121951	FALSE	152	22.6553	0.00121951	FALSE	9.00876	1.51138	0.00121951	FALSE	8.52969	0.937158	0.00121951	FALSE	4.49582	0.446022	0.00121951	FALSE	1.53407	0.552365	0.00121951	FALSE	0.901862	0.210971	0.00121951	FALSE	0.361402	-0.262793	0.00121951	FALSE
21310701	2	178	1.93334	0.00121951	FALSE	35	2.95994	0.00121951	FALSE	88	3.07696	0.00121951	FALSE	117	-4.02379	0.00121951	FALSE	7.49841	0.301986	0.00121951	FALSE	6.43339	-0.321144	0.00121951	FALSE	3.16023	-0.375114	0.00121951	FALSE	0.220784	-0.673149	0.00121951	FALSE	0.150248	-0.482498	0.00121951	FALSE	0.550825	-0.0654157	0.00121951	FALSE
21310801	2	168	-5.9948	0.00121951	FALSE	36	3.89338	0.00121951	FALSE	95	8.52949	0.00121951	FALSE	140	12.7322	0.00121951	FALSE	7.41388	0.26149	0.00121951	FALSE	7.26576	0.152585	0.00121951	FALSE	4.18292	0.203694	0.00121951	FALSE	0.964962	0.0340509	0.00121951	FALSE	0.663642	-0.00171932	0.00121951	FALSE	0.678297	0.0541398	0.00121951	FALSE
21310802	2	186	8.22053	0.00121951	FALSE	29	-2.05088	0.00121951	FALSE	84	-0.65901	0.00121951	FALSE	122	-1.59265	0.00121951	FALSE	6.75256	-0.281124	0.00121951	FALSE	6.90167	-0.0843623	0.00121951	FALSE	3.54839	-0.198596	0.00121951	FALSE	0.240609	-0.655518	0.00121951	FALSE	0.334782	-0.312627	0.00121951	FALSE	0.436525	-0.169003	0.00121951	FALSE
21310901	2	180	3.61929	0.00121951	FALSE	31	-0.35252	0.00121951	FALSE	85	0.235363	0.00121951	FALSE	125	1.2671	0.00121951	FALSE	7.32429	0.195027	0.00121951	FALSE	7.18658	0.0770608	0.00121951	FALSE	3.73199	-0.0824525	0.00121951	FALSE	0.908279	-0.0310609	0.00121951	FALSE	0.707277	0.031722	0.00121951	FALSE	0.498639	-0.12657	0.00121951	FALSE
21310906	2	172	-2.69863	0.00121951	FALSE	34	2.19502	0.00121951	FALSE	93	6.91791	0.00121951	FALSE	130	5.24622	0.00121951	FALSE	6.7293	-0.293163	0.00121951	FALSE	7.26576	0.12859	0.00121951	FALSE	4.00236	0.0889594	0.00121951	FALSE	0.808555	-0.125996	0.00121951	FALSE	0.610384	-0.0598817	0.00121951	FALSE	1.06735	0.398322	0.00121951	FALSE
21311003	2	188	9.04539	0.00121951	FALSE	28	-2.5662	0.00121951	FALSE	86	1.48407	0.00121951	FALSE	127	3.33103	0.00121951	FALSE	8.58732	1.13434	0.00121951	FALSE	7.5362	0.318424	0.00121951	FALSE	3.76792	-0.050232	0.00121951	FALSE	1.00991	0.0607099	0.00121951	FALSE	0.464595	-0.190499	0.00121951	FALSE	0.397936	-0.210355	0.00121951	FALSE
21311005	2	177	0.358251	0.00121951	FALSE	31	-0.0186547	0.00121951	FALSE	85	0.648752	0.00121951	FALSE	121	-1.44392	0.00121951	FALSE	7.02005	-0.151603	0.00121951	FALSE	6.75199	-0.19195	0.00121951	FALSE	3.8553	0.005164	0.00121951	FALSE	0.935197	-0.0104143	0.00121951	FALSE	0.558275	-0.101933	0.00121951	FALSE	0.890631	0.244377	0.00121951	FALSE
21320103	2	170	-2.94512	0.00121951	FALSE	36	3.20392	0.00121951	FALSE	87	3.76599	0.00121951	FALSE	122	1.98648	0.00121951	FALSE	7.02005	-0.0504174	0.00121951	FALSE	6.912	0.00779446	0.00121951	FALSE	3.16023	-0.302726	0.00121951	FALSE	1.00991	0.0687894	0.00121951	FALSE	0.672884	-0.0112522	0.00121951	FALSE	1.04106	0.299309	0.00121951	FALSE
21320301	2	179	3.4864	0.00121951	FALSE	33	0.835015	0.00121951	FALSE	89	5.30953	0.00121951	FALSE	127	5.59701	0.00121951	FALSE	8.05349	0.727686	0.00121951	FALSE	7.61361	0.396532	0.00121951	FALSE	3.62263	-0.0549125	0.00121951	FALSE	1.07664	0.130831	0.00121951	FALSE	0.774748	0.0824922	0.00121951	FALSE	0.63996	-0.0571498	0.00121951	FALSE
21320405	2	182	6.10158	0.00121951	FALSE	17	-12.0832	0.00121951	FALSE	55	-21.0454	0.00121951	FALSE	102	-12.4792	0.00121951	FALSE	6.29689	-0.576643	0.00121951	FALSE	6.15024	-0.342042	0.00121951	FALSE	4.37123	0.402748	0.00121951	FALSE	1.72229	0.731725	0.00121951	FALSE	1.09726	0.38333	0.00121951	FALSE	0.299494	-0.354543	0.00121951	FALSE
21320409	2	168	-4.95478	0.00121951	FALSE	36	4.05122	0.00121951	FALSE	82	1.50821	0.00121951	FALSE	118	0.254016	0.00121951	FALSE	6.7293	-0.221846	0.00121951	FALSE	5.92907	-0.485978	0.00121951	FALSE	3.16023	-0.365027	0.00121951	FALSE	0.923792	-0.0284271	0.00121951	FALSE	0.531392	-0.151651	0.00121951	FALSE	0.532264	-0.139708	0.00121951	FALSE
21320502	2	175	0.298994	0.00121951	FALSE	36	2.7714	0.00121951	FALSE	84	0.521345	0.00121951	FALSE	123	1.12959	0.00121951	FALSE	6.10159	-0.820825	0.00121951	FALSE	6.15278	-0.489472	0.00121951	FALSE	3.71878	-0.0804633	0.00121951	FALSE	0.489571	-0.408867	0.00121951	FALSE	0.612979	-0.0592543	0.00121951	FALSE	0.832705	0.12109	0.00121951	FALSE
21320507	2	179	3.45795	0.00121951	FALSE	40	6.16812	0.00121951	FALSE	98	12.2158	0.00121951	FALSE	143	17.0461	0.00121951	FALSE	8.26917	0.957678	0.00121951	FALSE	7.69672	0.515336	0.00121951	FALSE	4.63163	0.498285	0.00121951	FALSE	0.646723	-0.259262	0.00121951	FALSE	0.39188	-0.268283	0.00121951	FALSE	0.498639	-0.187236	0.00121951	FALSE
21320605	2	168	-4.37435	0.00121951	FALSE	37	3.99355	0.00121951	FALSE	82	-0.0928546	0.00121951	FALSE	105	-10.2893	0.00121951	FALSE	7.9117	0.620934	0.00121951	FALSE	6.85403	-0.0243285	0.00121951	FALSE	3.16023	-0.302726	0.00121951	FALSE	1.29277	0.331756	0.00121951	FALSE	0.894956	0.193119	0.00121951	FALSE	0.762982	0.052181	0.00121951	FALSE
21320703	2	171	-2.23051	0.00121951	FALSE	23	-7.06133	0.00121951	FALSE	68	-10.8976	0.00121951	FALSE	94	-18.2325	0.00121951	FALSE	6.50561	-0.437759	0.00121951	FALSE	6.73216	-0.0918518	0.00121951	FALSE	3.40875	-0.169535	0.00121951	FALSE	1.63782	0.652528	0.00121951	FALSE	1.2133	0.486087	0.00121951	FALSE	1.27347	0.505859	0.00121951	FALSE
21320801	2	171	-1.81085	0.00121951	FALSE	45	10.0347	0.00121951	FALSE	106	17.7056	0.00121951	FALSE	139	12.5928	0.00121951	FALSE	7.92701	0.550988	0.00121951	FALSE	7.78604	0.426479	0.00121951	FALSE	3.74941	-0.0382195	0.00121951	FALSE	0	-0.878127	0.00121951	FALSE	0	-0.633736	0.00121951	FALSE	0.890631	0.156607	0.00121951	FALSE
21320803	2	167	-4.96981	0.00121951	FALSE	40	5.7888	0.00121951	FALSE	91	5.17587	0.00121951	FALSE	132	7.02201	0.00121951	FALSE	7.48925	0.191804	0.00121951	FALSE	6.86567	-0.172504	0.00121951	FALSE	3.65836	-0.0959471	0.00121951	FALSE	0.808555	-0.108401	0.00121951	FALSE	0.564307	-0.100234	0.00121951	FALSE	0.990299	0.248595	0.00121951	FALSE
21320804	2	174	0.55837	0.00121951	FALSE	31	-1.85383	0.00121951	FALSE	90	4.34055	0.00121951	FALSE	137	11.0011	0.00121951	FALSE	8.2274	0.797453	0.00121951	FALSE	8.07385	0.613788	0.00121951	FALSE	4.48361	0.427266	0.00121951	FALSE	1.39688	0.451667	0.00121951	FALSE	0.905117	0.221971	0.00121951	FALSE	0.714957	-0.00553118	0.00121951	FALSE
21320901	2	175	0.230392	0.00121951	FALSE	33	1.11416	0.00121951	FALSE	77	-3.61327	0.00121951	FALSE	101	-12.3979	0.00121951	FALSE	6.75256	-0.253266	0.00121951	FALSE	6.26192	-0.357496	0.00121951	FALSE	3.45405	-0.115275	0.00121951	FALSE	0.577276	-0.338924	0.00121951	FALSE	0.66024	-0.0230768	0.00121951	FALSE	0.961682	0.22263	0.00121951	FALSE
21320906	2	180	4.17909	0.00121951	FALSE	27	-3.98092	0.00121951	FALSE	76	-4.44859	0.00121951	FALSE	106	-8.41879	0.00121951	FALSE	7.08257	0.0175127	0.00121951	FALSE	6.86394	0.0343013	0.00121951	FALSE	3.33016	-0.193823	0.00121951	FALSE	1.18028	0.235119	0.00121951	FALSE	0.692132	0.00707475	0.00121951	FALSE	0.899715	0.165438	0.00121951	FALSE
21321002	2	164	-7.2328	0.00121951	FALSE	48	12.6795	0.00121951	FALSE	97	11.4837	0.00121951	FALSE	140	14.9844	0.00121951	FALSE	8.80165	1.291	0.00121951	FALSE	8.15447	0.696207	0.00121951	FALSE	3.89293	0.0899478	0.00121951	FALSE	1.07664	0.130831	0.00121951	FALSE	1.1045	0.385962	0.00121951	FALSE	0.977222	0.242578	0.00121951	FALSE
21330101	2	205	13.9107	0.00121951	FALSE	15	-9.05836	0.00121951	FALSE	66	-8.55154	0.00121951	FALSE	109	-4.19794	0.00121951	FALSE	7.02005	-0.284891	0.00121951	FALSE	6.98366	-0.0865206	0.00121951	FALSE	3.94993	0.0892862	0.00121951	FALSE	0.436483	-0.424616	0.00121951	FALSE	0.334782	-0.276745	0.00121951	FALSE	0.28331	-0.338409	0.00121951	FALSE
21330103	2	193	4.43382	0.00121951	FALSE	26	0.282623	0.00121951	FALSE	82	4.81354	0.00121951	FALSE	117	2.16865	0.00121951	FALSE	7.6292	0.214916	0.00121951	FALSE	7.15347	0.0239875	0.00121951	FALSE	3.80868	-0.000268606	0.00121951	FALSE	0.375395	-0.482771	0.00121951	FALSE	0.366867	-0.246411	0.00121951	FALSE	1.10346	0.418549	0.00121951	FALSE
21330104	2	210	17.8594	0.00121951	FALSE	12	-11.6059	0.00121951	FALSE	62	-11.8928	0.00121951	FALSE	101	-10.5645	0.00121951	FALSE	8.51917	0.945136	0.00121951	FALSE	7.54382	0.278032	0.00121951	FALSE	3.65078	-0.10038	0.00121951	FALSE	0.851056	-0.0299518	0.00121951	FALSE	0.299788	-0.309828	0.00121951	FALSE	0.666889	0.0156145	0.00121951	FALSE
21330304	2	175	-4.66287	0.00121951	FALSE	30	1.30516	0.00121951	FALSE	82	2.26013	0.00121951	FALSE	116	-1.34446	0.00121951	FALSE	9.1801	1.38192	0.00121951	FALSE	8.0414	0.526001	0.00121951	FALSE	3.58227	-0.142483	0.00121951	FALSE	1.85014	0.882819	0.00121951	FALSE	1.11733	0.432919	0.00121951	FALSE	0.615102	-0.0247211	0.00121951	FALSE
21330311	2	171	-7.82183	0.00121951	FALSE	40	9.79697	0.00121951	FALSE	95	13.1193	0.00121951	FALSE	137	15.3679	0.00121951	FALSE	8.31106	0.668873	0.00121951	FALSE	7.42371	0.124005	0.00121951	FALSE	4.00236	0.123852	0.00121951	FALSE	0.688078	-0.223442	0.00121951	FALSE	0.489351	-0.160778	0.00121951	FALSE	0.562591	-0.0731858	0.00121951	FALSE
21330603	2	197	10.3145	0.00121951	FALSE	22	-4.32493	0.00121951	FALSE	54	-18.3513	0.00121951	FALSE	89	-19.4178	0.00121951	FALSE	7.29322	0.0163208	0.00121951	FALSE	7.13901	0.0444449	0.00121951	FALSE	3.54839	-0.141481	0.00121951	FALSE	0	-0.842418	0.00121951	FALSE	0.396382	-0.234834	0.00121951	FALSE	0.683306	0.0331774	0.00121951	FALSE
21330806	2	197	10.3145	0.00121951	FALSE	19	-6.69383	0.00121951	FALSE	74	-2.91596	0.00121951	FALSE	118	1.52329	0.00121951	FALSE	9.04026	1.33172	0.00121951	FALSE	7.94599	0.491571	0.00121951	FALSE	4.42894	0.330429	0.00121951	FALSE	1.66255	0.70318	0.00121951	FALSE	1.02527	0.343926	0.00121951	FALSE	0.678297	0.0287265	0.00121951	FALSE
21330907	2	195	8.88531	0.00121951	FALSE	22	-4.32493	0.00121951	FALSE	77	-0.600647	0.00121951	FALSE	116	0.0790802	0.00121951	FALSE	7.54688	0.207312	0.00121951	FALSE	6.92315	-0.0751571	0.00121951	FALSE	3.51955	-0.156938	0.00121951	FALSE	0.851056	-0.0512283	0.00121951	FALSE	0.436457	-0.197954	0.00121951	FALSE	0.436525	-0.186139	0.00121951	FALSE
21340102	2	195	12.9813	0.00121951	FALSE	18	-10.616	0.00121951	FALSE	55	-22.0504	0.00121951	FALSE	84	-27.4863	0.00121951	FALSE	5.96314	-0.822623	0.00121951	FALSE	5.67008	-0.723526	0.00121951	FALSE	3.16023	-0.368961	0.00121951	FALSE	0.688078	-0.10985	0.00121951	FALSE	0.805479	0.18349	0.00121951	FALSE	0.436525	-0.144873	0.00121951	FALSE
21340108	2	168	-8.34165	0.00121951	FALSE	48	14.8594	0.00121951	FALSE	110	23.8921	0.00121951	FALSE	153	27.4256	0.00121951	FALSE	9.00876	1.67632	0.00121951	FALSE	8.17516	0.906806	0.00121951	FALSE	4.00236	0.164948	0.00121951	FALSE	0.264342	-0.513237	0.00121951	FALSE	0.322248	-0.273362	0.00121951	FALSE	0.345535	-0.228853	0.00121951	FALSE
21340201	2	164	-11.8438	0.00121951	FALSE	30	0.592548	0.00121951	FALSE	71	-7.72575	0.00121951	FALSE	111	-4.90823	0.00121951	FALSE	6.95512	0.000278848	0.00121951	FALSE	6.57466	-0.193806	0.00121951	FALSE	4.08907	0.105816	0.00121951	FALSE	0.403644	-0.372767	0.00121951	FALSE	0.389228	-0.206169	0.00121951	FALSE	0.977222	0.317672	0.00121951	FALSE
21340204	2	176	-2.36693	0.00121951	FALSE	33	3.14009	0.00121951	FALSE	91	8.9806	0.00121951	FALSE	126	7.02914	0.00121951	FALSE	7.41388	0.376691	0.00121951	FALSE	7.5362	0.431977	0.00121951	FALSE	4.32407	0.254804	0.00121951	FALSE	0.983734	0.179466	0.00121951	FALSE	0.72307	0.10945	0.00121951	FALSE	0.615102	-0.0165466	0.00121951	FALSE
21340205	2	207	22.115	0.00121951	FALSE	14	-12.9943	0.00121951	FALSE	67	-11.067	0.00121951	FALSE	101	-12.8665	0.00121951	FALSE	7.41388	0.376691	0.00121951	FALSE	7.30724	0.282966	0.00121951	FALSE	4.01513	0.0589322	0.00121951	FALSE	0	-0.757027	0.00121951	FALSE	0.464595	-0.134915	0.00121951	FALSE	0.928076	0.272312	0.00121951	FALSE
21340302	2	176	-2.31647	0.00121951	FALSE	36	4.71357	0.00121951	FALSE	90	6.24612	0.00121951	FALSE	130	7.66821	0.00121951	FALSE	7.02005	0.0793577	0.00121951	FALSE	6.77433	0.00160721	0.00121951	FALSE	3.86544	0.0460844	0.00121951	FALSE	0.375395	-0.387627	0.00121951	FALSE	0.369225	-0.207754	0.00121951	FALSE	0.345535	-0.211612	0.00121951	FALSE
21340304	2	180	0.842495	0.00121951	FALSE	32	1.31685	0.00121951	FALSE	86	2.90484	0.00121951	FALSE	123	2.09744	0.00121951	FALSE	7.5101	0.481442	0.00121951	FALSE	7.08459	0.203528	0.00121951	FALSE	3.70007	-0.0587606	0.00121951	FALSE	0.557316	-0.214443	0.00121951	FALSE	0.477783	-0.105121	0.00121951	FALSE	0.436525	-0.127632	0.00121951	FALSE
21340305	2	190	8.7399	0.00121951	FALSE	26	-3.77823	0.00121951	FALSE	85	2.06953	0.00121951	FALSE	131	8.46404	0.00121951	FALSE	7.08257	0.130654	0.00121951	FALSE	7.25032	0.311384	0.00121951	FALSE	4.3613	0.360457	0.00121951	FALSE	0.264342	-0.493347	0.00121951	FALSE	0.366867	-0.209983	0.00121951	FALSE	0.171822	-0.371939	0.00121951	FALSE
21340307	2	173	-4.68569	0.00121951	FALSE	35	3.86439	0.00121951	FALSE	92	7.91675	0.00121951	FALSE	129	6.87239	0.00121951	FALSE	7.22916	0.250932	0.00121951	FALSE	6.84938	0.0504512	0.00121951	FALSE	4.16996	0.239152	0.00121951	FALSE	0.715515	-0.0638405	0.00121951	FALSE	0.415464	-0.164039	0.00121951	FALSE	0.213922	-0.333084	0.00121951	FALSE
21340308	2	172	-5.47543	0.00121951	FALSE	33	2.16603	0.00121951	FALSE	79	-2.94238	0.00121951	FALSE	111	-7.45245	0.00121951	FALSE	6.18374	-0.606847	0.00121951	FALSE	6.09302	-0.441796	0.00121951	FALSE	3.16023	-0.401021	0.00121951	FALSE	0.964962	0.173628	0.00121951	FALSE	0.716673	0.120728	0.00121951	FALSE	0.872987	0.2752	0.00121951	FALSE
21340310	2	192	10.3194	0.00121951	FALSE	25	-4.62741	0.00121951	FALSE	79	-2.94238	0.00121951	FALSE	116	-3.47333	0.00121951	FALSE	7.08257	0.130654	0.00121951	FALSE	6.80416	0.0210187	0.00121951	FALSE	3.45405	-0.214736	0.00121951	FALSE	0.293266	-0.465812	0.00121951	FALSE	0.271397	-0.300241	0.00121951	FALSE	0.518288	-0.0521699	0.00121951	FALSE
21340601	2	174	-3.63082	0.00121951	FALSE	40	8.35324	0.00121951	FALSE	98	13.5041	0.00121951	FALSE	137	15.0991	0.00121951	FALSE	7.21123	0.340549	0.00121951	FALSE	7.22618	0.36218	0.00121951	FALSE	3.67153	-0.0632959	0.00121951	FALSE	0.436483	-0.351344	0.00121951	FALSE	0.334782	-0.246232	0.00121951	FALSE	0.436525	-0.134798	0.00121951	FALSE
21340604	2	185	5.05632	0.00121951	FALSE	24	-5.23365	0.00121951	FALSE	78	-3.20228	0.00121951	FALSE	113	-4.00074	0.00121951	FALSE	5.68018	-0.915687	0.00121951	FALSE	6.12376	-0.355287	0.00121951	FALSE	3.80868	0.0236604	0.00121951	FALSE	0.461509	-0.32752	0.00121951	FALSE	0.271397	-0.306157	0.00121951	FALSE	0.305307	-0.255906	0.00121951	FALSE
21340606	2	183	3.47684	0.00121951	FALSE	27	-2.68611	0.00121951	FALSE	77	-4.03759	0.00121951	FALSE	99	-15.1423	0.00121951	FALSE	6.64853	-0.121147	0.00121951	FALSE	6.29845	-0.241598	0.00121951	FALSE	3.67153	-0.0632959	0.00121951	FALSE	0.950843	0.138315	0.00121951	FALSE	0.492329	-0.0972848	0.00121951	FALSE	0.317635	-0.244528	0.00121951	FALSE
21340805	2	165	-9.25059	0.00121951	FALSE	46	12.5357	0.00121951	FALSE	99	13.7251	0.00121951	FALSE	148	21.269	0.00121951	FALSE	7.78049	0.683772	0.00121951	FALSE	7.09892	0.202943	0.00121951	FALSE	3.89293	0.0492281	0.00121951	FALSE	0.557316	-0.243448	0.00121951	FALSE	0.415464	-0.182701	0.00121951	FALSE	0.615102	0.00533988	0.00121951	FALSE
21340906	2	182	2.89783	0.00121951	FALSE	22	-6.41553	0.00121951	FALSE	65	-12.5151	0.00121951	FALSE	96	-16.2805	0.00121951	FALSE	5.23958	-1.22936	0.00121951	FALSE	5.45441	-0.70823	0.00121951	FALSE	3.48352	-0.170187	0.00121951	FALSE	0.703057	-0.107959	0.00121951	FALSE	0.689362	0.0693655	0.00121951	FALSE	0.880842	0.241506	0.00121951	FALSE
21350202	2	164	-7.62776	0.00121951	FALSE	45	11.0125	0.00121951	FALSE	106	18.2344	0.00121951	FALSE	156	22.7969	0.00121951	FALSE	7.75642	0.566636	0.00121951	FALSE	7.329	0.225618	0.00121951	FALSE	3.99543	-0.0138507	0.00121951	FALSE	0.610037	-0.282852	0.00121951	FALSE	0.369225	-0.268037	0.00121951	FALSE	0.645173	0.0399277	0.00121951	FALSE
21350303	2	175	0.212747	0.00121951	FALSE	35	2.57811	0.00121951	FALSE	98	11.2076	0.00121951	FALSE	145	13.8644	0.00121951	FALSE	7.16241	0.0558016	0.00121951	FALSE	7.27249	0.160491	0.00121951	FALSE	4.11666	0.0273	0.00121951	FALSE	0.521258	-0.351412	0.00121951	FALSE	0.263088	-0.356668	0.00121951	FALSE	0.523443	-0.0688395	0.00121951	FALSE
21350307	2	175	0.212747	0.00121951	FALSE	41	7.6732	0.00121951	FALSE	98	11.2076	0.00121951	FALSE	141	10.6811	0.00121951	FALSE	8.03533	0.77204	0.00121951	FALSE	7.37542	0.227478	0.00121951	FALSE	4.31647	0.153982	0.00121951	FALSE	0.264342	-0.59599	0.00121951	FALSE	0.280246	-0.340447	0.00121951	FALSE	0.615102	0.0157572	0.00121951	FALSE
21350403	2	164	-6.82797	0.00121951	FALSE	17	-11.9281	0.00121951	FALSE	68	-12.1393	0.00121951	FALSE	120	-4.74933	0.00121951	FALSE	6.25238	-0.620361	0.00121951	FALSE	6.83856	-0.0851949	0.00121951	FALSE	4.30497	0.16667	0.00121951	FALSE	1.84206	0.858356	0.00121951	FALSE	1.21589	0.506868	0.00121951	FALSE	0.161243	-0.393849	0.00121951	FALSE
21350404	2	162	-8.40745	0.00121951	FALSE	45	11.8489	0.00121951	FALSE	99	13.7556	0.00121951	FALSE	147	16.7379	0.00121951	FALSE	7.8158	0.662435	0.00121951	FALSE	7.37336	0.262858	0.00121951	FALSE	3.89293	-0.094564	0.00121951	FALSE	1.12614	0.17682	0.00121951	FALSE	0.849959	0.160911	0.00121951	FALSE	0.696152	0.0998437	0.00121951	FALSE
21350501	2	169	-4.3234	0.00121951	FALSE	42	7.5349	0.00121951	FALSE	101	13.36	0.00121951	FALSE	149	15.4415	0.00121951	FALSE	7.60907	0.278908	0.00121951	FALSE	7.39982	0.141935	0.00121951	FALSE	4.18786	-0.0849638	0.00121951	FALSE	0.851056	-0.0520862	0.00121951	FALSE	0.556575	-0.0886037	0.00121951	FALSE	0.299494	-0.272948	0.00121951	FALSE
21350504	2	192	13.8406	0.00121951	FALSE	44	9.23326	0.00121951	FALSE	82	-2.51106	0.00121951	FALSE	124	-4.45411	0.00121951	FALSE	7.97917	0.582579	0.00121951	FALSE	7.51822	0.218996	0.00121951	FALSE	5.23485	0.578828	0.00121951	FALSE	1.07664	0.162669	0.00121951	FALSE	0.716673	0.0627545	0.00121951	FALSE	0.615102	0.0183419	0.00121951	FALSE
21350505	2	168	-5.11314	0.00121951	FALSE	48	12.63	0.00121951	FALSE	102	14.1953	0.00121951	FALSE	149	15.4415	0.00121951	FALSE	8.07728	0.663079	0.00121951	FALSE	7.47196	0.188887	0.00121951	FALSE	3.70007	-0.394226	0.00121951	FALSE	0	-0.862273	0.00121951	FALSE	0.255271	-0.373459	0.00121951	FALSE	0.63996	0.0412852	0.00121951	FALSE
21350508	2	167	-5.90288	0.00121951	FALSE	26	-6.05199	0.00121951	FALSE	87	1.66553	0.00121951	FALSE	147	13.8498	0.00121951	FALSE	8.36711	0.900885	0.00121951	FALSE	7.82561	0.419045	0.00121951	FALSE	5.80738	0.941811	0.00121951	FALSE	1.34044	0.413796	0.00121951	FALSE	0.699626	0.0466382	0.00121951	FALSE	0.696152	0.0931467	0.00121951	FALSE
21350603	2	173	-2.46435	0.00121951	FALSE	26	-3.56212	0.00121951	FALSE	79	-2.06495	0.00121951	FALSE	124	0.39055	0.00121951	FALSE	7.31105	0.24158	0.00121951	FALSE	6.80416	-0.0588208	0.00121951	FALSE	4.44565	0.208472	0.00121951	FALSE	1.64736	0.686483	0.00121951	FALSE	0.934146	0.252219	0.00121951	FALSE	0.299494	-0.261669	0.00121951	FALSE
21350605	2	193	13.3305	0.00121951	FALSE	23	-6.10966	0.00121951	FALSE	73	-7.07686	0.00121951	FALSE	114	-7.56769	0.00121951	FALSE	6.86453	-0.124794	0.00121951	FALSE	6.82875	-0.042814	0.00121951	FALSE	4.31021	0.122603	0.00121951	FALSE	0.703057	-0.212473	0.00121951	FALSE	0.652871	-0.0137006	0.00121951	FALSE	0.41911	-0.151269	0.00121951	FALSE
21350703	2	164	-7.62776	0.00121951	FALSE	34	2.32654	0.00121951	FALSE	82	-0.288031	0.00121951	FALSE	125	0.411651	0.00121951	FALSE	6.78122	-0.167624	0.00121951	FALSE	6.94829	0.0146778	0.00121951	FALSE	3.89293	-0.0687817	0.00121951	FALSE	0.939837	0.023748	0.00121951	FALSE	0.737153	0.0705647	0.00121951	FALSE	0.255672	-0.306225	0.00121951	FALSE
21350802	2	188	10.0205	0.00121951	FALSE	19	-10.0707	0.00121951	FALSE	69	-11.4401	0.00121951	FALSE	106	-14.7734	0.00121951	FALSE	7.26791	0.211661	0.00121951	FALSE	7.52949	0.371899	0.00121951	FALSE	4.16124	0.0964517	0.00121951	FALSE	0.521258	-0.349887	0.00121951	FALSE	0.415464	-0.21001	0.00121951	FALSE	0.890631	0.274115	0.00121951	FALSE
21350803	2	164	-8.93323	0.00121951	FALSE	38	6.06378	0.00121951	FALSE	90	6.10161	0.00121951	FALSE	131	5.12226	0.00121951	FALSE	6.50561	-0.413811	0.00121951	FALSE	6.41793	-0.35152	0.00121951	FALSE	3.4947	-0.326141	0.00121951	FALSE	0.646723	-0.230447	0.00121951	FALSE	0.378964	-0.244517	0.00121951	FALSE	0.41911	-0.161074	0.00121951	FALSE
21350806	2	180	3.70262	0.00121951	FALSE	33	1.81787	0.00121951	FALSE	93	8.60757	0.00121951	FALSE	138	10.693	0.00121951	FALSE	7.32429	0.257918	0.00121951	FALSE	7.13437	0.114746	0.00121951	FALSE	4.30497	0.187572	0.00121951	FALSE	0.436483	-0.43059	0.00121951	FALSE	0.280246	-0.337847	0.00121951	FALSE	0.299494	-0.271474	0.00121951	FALSE
21350904	2	174	0.109019	0.00121951	FALSE	26	-3.72905	0.00121951	FALSE	70	-9.11037	0.00121951	FALSE	110	-10.0763	0.00121951	FALSE	7.78049	0.65133	0.00121951	FALSE	7.31441	0.271688	0.00121951	FALSE	3.89293	-0.0239054	0.00121951	FALSE	1.64736	0.669207	0.00121951	FALSE	1.0713	0.37183	0.00121951	FALSE	0.615102	0.0110215	0.00121951	FALSE
21350906	2	166	-6.2089	0.00121951	FALSE	26	-3.72905	0.00121951	FALSE	74	-5.7691	0.00121951	FALSE	118	-3.70971	0.00121951	FALSE	6.00153	-0.808315	0.00121951	FALSE	6.33717	-0.364315	0.00121951	FALSE	3.47306	-0.290103	0.00121951	FALSE	1.49512	0.524279	0.00121951	FALSE	0.926797	0.235212	0.00121951	FALSE	0.666889	0.0588181	0.00121951	FALSE
21351001	2	197	15.9545	0.00121951	FALSE	16	-11.8869	0.00121951	FALSE	52	-23.4411	0.00121951	FALSE	83	-29.9168	0.00121951	FALSE	4.77785	-1.67602	0.00121951	FALSE	5.29759	-0.899926	0.00121951	FALSE	3.16023	-0.461455	0.00121951	FALSE	0.598713	-0.29338	0.00121951	FALSE	0.862136	0.185586	0.00121951	FALSE	0.615102	0.0132034	0.00121951	FALSE
21360101	2	160	-8.78613	0.00121951	FALSE	30	0.928075	0.00121951	FALSE	83	4.66027	0.00121951	FALSE	134	14.5957	0.00121951	FALSE	6.36895	-0.00704595	0.00121951	FALSE	6.08603	-0.0870881	0.00121951	FALSE	4.18786	0.275626	0.00121951	FALSE	1.53928	0.556974	0.00121951	FALSE	0.914178	0.202973	0.00121951	FALSE	0.678297	0.0232501	0.00121951	FALSE
21360106	2	163	-6.41691	0.00121951	FALSE	34	4.3248	0.00121951	FALSE	82	3.82495	0.00121951	FALSE	127	9.02494	0.00121951	FALSE	5.26959	-0.909072	0.00121951	FALSE	5.32749	-0.580755	0.00121951	FALSE	3.26432	-0.3099	0.00121951	FALSE	0.617039	-0.320983	0.00121951	FALSE	0.52353	-0.16635	0.00121951	FALSE	0.243779	-0.377788	0.00121951	FALSE
21360111	2	162	-7.20665	0.00121951	FALSE	36	6.02316	0.00121951	FALSE	96	15.5194	0.00121951	FALSE	145	23.3498	0.00121951	FALSE	7.33451	0.785201	0.00121951	FALSE	7.50162	0.834192	0.00121951	FALSE	4.79834	0.662666	0.00121951	FALSE	1.54746	0.564759	0.00121951	FALSE	0.991282	0.275868	0.00121951	FALSE	0.361402	-0.269228	0.00121951	FALSE
21360205	2	178	2.78091	0.00121951	FALSE	30	1.65369	0.00121951	FALSE	70	-3.90108	0.00121951	FALSE	103	-4.79067	0.00121951	FALSE	6.86453	0.35589	0.00121951	FALSE	6.7374	0.311491	0.00121951	FALSE	3.16023	-0.220541	0.00121951	FALSE	1.03749	0.0961933	0.00121951	FALSE	1.00342	0.288015	0.00121951	FALSE	0.719816	0.0361459	0.00121951	FALSE
21360302	2	197	16.3586	0.00121951	FALSE	19	-7.03229	0.00121951	FALSE	68	-5.44462	0.00121951	FALSE	102	-5.51277	0.00121951	FALSE	6.29689	-0.0715031	0.00121951	FALSE	5.95403	-0.122555	0.00121951	FALSE	3.27976	-0.156481	0.00121951	FALSE	0.264342	-0.622568	0.00121951	FALSE	0.477783	-0.195727	0.00121951	FALSE	0.772233	0.0827295	0.00121951	FALSE
21360401	2	166	-4.9481	0.00121951	FALSE	31	2.5058	0.00121951	FALSE	82	6.39854	0.00121951	FALSE	102	-4.43819	0.00121951	FALSE	6.22215	-0.0859457	0.00121951	FALSE	5.90331	-0.0992557	0.00121951	FALSE	3.16023	-0.190996	0.00121951	FALSE	1.51048	0.530242	0.00121951	FALSE	0.896599	0.180963	0.00121951	FALSE	0.961682	0.237068	0.00121951	FALSE
21360403	2	161	-8.8968	0.00121951	FALSE	27	-0.890921	0.00121951	FALSE	58	-13.6491	0.00121951	FALSE	93	-11.6006	0.00121951	FALSE	5.70793	-0.507871	0.00121951	FALSE	5.52447	-0.345807	0.00121951	FALSE	3.16023	-0.190996	0.00121951	FALSE	1.20754	0.241845	0.00121951	FALSE	1.05322	0.329038	0.00121951	FALSE	1.11452	0.37813	0.00121951	FALSE
21360601	2	192	13.7083	0.00121951	FALSE	20	-5.84039	0.00121951	FALSE	61	-8.91814	0.00121951	FALSE	93	-8.51715	0.00121951	FALSE	4.77785	-1.16428	0.00121951	FALSE	5.00937	-0.563262	0.00121951	FALSE	3.16023	-0.168431	0.00121951	FALSE	0.375395	-0.524545	0.00121951	FALSE	0.365201	-0.305486	0.00121951	FALSE	0.28331	-0.351593	0.00121951	FALSE
21360602	2	170	-3.66594	0.00121951	FALSE	26	-0.745312	0.00121951	FALSE	69	-2.2356	0.00121951	FALSE	93	-8.51715	0.00121951	FALSE	6.13327	-0.0521517	0.00121951	FALSE	5.50875	-0.238265	0.00121951	FALSE	3.16023	-0.168431	0.00121951	FALSE	1.07664	0.14303	0.00121951	FALSE	0.675928	-0.0117218	0.00121951	FALSE	1.06735	0.372037	0.00121951	FALSE
21360604	2	167	-6.03516	0.00121951	FALSE	21	-4.99121	0.00121951	FALSE	44	-23.1185	0.00121951	FALSE	67	-29.2086	0.00121951	FALSE	5.50635	-0.566543	0.00121951	FALSE	5.38609	-0.318091	0.00121951	FALSE	3.16023	-0.168431	0.00121951	FALSE	1.00991	0.0794989	0.00121951	FALSE	0.945574	0.243204	0.00121951	FALSE	0.255672	-0.377102	0.00121951	FALSE
21360902	2	172	-1.96022	0.00121951	FALSE	14	-10.6221	0.00121951	FALSE	54	-15.703	0.00121951	FALSE	72	-25.9136	0.00121951	FALSE	5.23958	-0.825376	0.00121951	FALSE	5.14948	-0.535251	0.00121951	FALSE	3.16023	-0.225074	0.00121951	FALSE	0.293266	-0.607378	0.00121951	FALSE	0.396382	-0.274128	0.00121951	FALSE	1.19721	0.442914	0.00121951	FALSE
21360905	2	195	16.2038	0.00121951	FALSE	17	-8.0746	0.00121951	FALSE	68	-4.00857	0.00121951	FALSE	103	-1.24306	0.00121951	FALSE	6.06403	-0.148914	0.00121951	FALSE	6.0489	0.0500987	0.00121951	FALSE	3.45405	-0.0387891	0.00121951	FALSE	0.973634	0.0403171	0.00121951	FALSE	0.477783	-0.19717	0.00121951	FALSE	0.683306	-0.0313947	0.00121951	FALSE
21360909	2	160	-11.4371	0.00121951	FALSE	30	2.96474	0.00121951	FALSE	69	-3.17325	0.00121951	FALSE	89	-12.3846	0.00121951	FALSE	5.80246	-0.363532	0.00121951	FALSE	5.55299	-0.272641	0.00121951	FALSE	3.62263	0.0680891	0.00121951	FALSE	1.41305	0.458633	0.00121951	FALSE	1.03374	0.328435	0.00121951	FALSE	1.26241	0.503085	0.00121951	FALSE
21370102	2	167	-8.60704	0.00121951	FALSE	35	8.20267	0.00121951	FALSE	88	13.2133	0.00121951	FALSE	133	19.7911	0.00121951	FALSE	7.02005	0.70107	0.00121951	FALSE	6.912	0.482414	0.00121951	FALSE	3.97204	0.217982	0.00121951	FALSE	1.1031	0.118823	0.00121951	FALSE	0.75326	0.0482433	0.00121951	FALSE	0.498639	-0.158907	0.00121951	FALSE
21370105	2	168	-7.8173	0.00121951	FALSE	19	-5.38422	0.00121951	FALSE	66	-5.16371	0.00121951	FALSE	105	-2.49202	0.00121951	FALSE	5.0759	-0.894116	0.00121951	FALSE	5.38609	-0.510665	0.00121951	FALSE	3.16023	-0.296709	0.00121951	FALSE	1.39688	0.398488	0.00121951	FALSE	0.803287	0.0955395	0.00121951	FALSE	0.719816	0.0452282	0.00121951	FALSE
21370106	2	195	13.5057	0.00121951	FALSE	11	-12.1777	0.00121951	FALSE	37	-29.3879	0.00121951	FALSE	67	-32.7333	0.00121951	FALSE	4.77785	-1.13867	0.00121951	FALSE	5.45441	-0.466202	0.00121951	FALSE	3.33016	-0.188973	0.00121951	FALSE	1.82457	0.805646	0.00121951	FALSE	1.22753	0.496627	0.00121951	FALSE	0.852693	0.167866	0.00121951	FALSE
21370201	2	175	-2.34901	0.00121951	FALSE	26	-0.135513	0.00121951	FALSE	78	2.86701	0.00121951	FALSE	118	5.6965	0.00121951	FALSE	6.11274	-0.149492	0.00121951	FALSE	6.29097	-0.00688568	0.00121951	FALSE	3.45405	-0.134754	0.00121951	FALSE	0.964962	0.0186343	0.00121951	FALSE	0.648047	-0.0328493	0.00121951	FALSE	0.592085	-0.0679547	0.00121951	FALSE
21370402	2	175	-2.16289	0.00121951	FALSE	21	-3.99919	0.00121951	FALSE	79	5.30933	0.00121951	FALSE	117	7.86642	0.00121951	FALSE	6.00153	-0.189218	0.00121951	FALSE	6.83652	0.304027	0.00121951	FALSE	3.65836	-0.0169917	0.00121951	FALSE	1.57269	0.593741	0.00121951	FALSE	0.921446	0.212341	0.00121951	FALSE	0.801354	0.0888353	0.00121951	FALSE
21370406	2	177	-0.583405	0.00121951	FALSE	27	1.09589	0.00121951	FALSE	73	0.297426	0.00121951	FALSE	105	-1.68347	0.00121951	FALSE	5.62938	-0.494573	0.00121951	FALSE	6.22741	-0.0923906	0.00121951	FALSE	3.31395	-0.235343	0.00121951	FALSE	0.454988	-0.470291	0.00121951	FALSE	0.72106	0.0228935	0.00121951	FALSE	0.829104	0.114447	0.00121951	FALSE
21370408	2	176	-1.37315	0.00121951	FALSE	23	-2.30083	0.00121951	FALSE	46	-22.2562	0.00121951	FALSE	70	-29.5373	0.00121951	FALSE	6.18374	-0.039719	0.00121951	FALSE	6.42202	0.0342631	0.00121951	FALSE	3.97204	0.181885	0.00121951	FALSE	0.989434	0.0384905	0.00121951	FALSE	0.928075	0.218608	0.00121951	FALSE	1.43361	0.672379	0.00121951	FALSE
21370501	2	195	12.3464	0.00121951	FALSE	19	-5.45881	0.00121951	FALSE	68	-4.62586	0.00121951	FALSE	97	-10.0819	0.00121951	FALSE	4.77785	-1.23129	0.00121951	FALSE	5.35923	-0.589267	0.00121951	FALSE	3.31395	-0.243942	0.00121951	FALSE	0.688078	-0.248011	0.00121951	FALSE	0.482057	-0.191378	0.00121951	FALSE	0.801354	0.122977	0.00121951	FALSE
21370504	2	174	-4.23813	0.00121951	FALSE	22	-2.91127	0.00121951	FALSE	70	-2.95522	0.00121951	FALSE	118	6.6304	0.00121951	FALSE	7.41388	0.931582	0.00121951	FALSE	6.94829	0.444907	0.00121951	FALSE	4.04648	0.220482	0.00121951	FALSE	1.36249	0.394012	0.00121951	FALSE	0.914178	0.217154	0.00121951	FALSE	0.523443	-0.13352	0.00121951	FALSE
21370701	2	188	5.72062	0.00121951	FALSE	28	2.01688	0.00121951	FALSE	87	10.1231	0.00121951	FALSE	133	16.4762	0.00121951	FALSE	6.63318	0.231891	0.00121951	FALSE	7.03709	0.39243	0.00121951	FALSE	4.75551	0.52399	0.00121951	FALSE	0.264342	-0.626545	0.00121951	FALSE	0.19677	-0.444324	0.00121951	FALSE	0.361402	-0.260144	0.00121951	FALSE
21370707	2	197	12.8283	0.00121951	FALSE	16	-8.17329	0.00121951	FALSE	70	-4.07728	0.00121951	FALSE	113	0.559757	0.00121951	FALSE	6.50561	0.127218	0.00121951	FALSE	6.57967	0.0947405	0.00121951	FALSE	4.32407	0.250456	0.00121951	FALSE	0.646723	-0.262527	0.00121951	FALSE	0.514225	-0.144199	0.00121951	FALSE	0.268783	-0.345626	0.00121951	FALSE
21370803	2	184	4.7569	0.00121951	FALSE	19	-5.45881	0.00121951	FALSE	66	-5.58783	0.00121951	FALSE	103	-4.42987	0.00121951	FALSE	5.62938	-0.471528	0.00121951	FALSE	5.27666	-0.539733	0.00121951	FALSE	3.16023	-0.274182	0.00121951	FALSE	1.19067	0.215256	0.00121951	FALSE	0.694115	0.00219126	0.00121951	FALSE	0.41911	-0.22022	0.00121951	FALSE
21370810	2	169	-7.08921	0.00121951	FALSE	22	-2.91127	0.00121951	FALSE	60	-10.5997	0.00121951	FALSE	99	-7.61317	0.00121951	FALSE	5.58399	-0.508765	0.00121951	FALSE	5.80464	-0.19612	0.00121951	FALSE	3.40875	-0.116618	0.00121951	FALSE	1.5561	0.563139	0.00121951	FALSE	0.984642	0.276858	0.00121951	FALSE	0.615102	-0.0393305	0.00121951	FALSE
21371004	2	179	-0.083621	0.00121951	FALSE	26	-0.0153452	0.00121951	FALSE	69	-4.02676	0.00121951	FALSE	76	-24.0955	0.00121951	FALSE	5.04441	-0.934279	0.00121951	FALSE	5.11373	-0.627432	0.00121951	FALSE	3.16023	-0.298925	0.00121951	FALSE	0.814367	-0.11298	0.00121951	FALSE	0.546583	-0.121139	0.00121951	FALSE	0.615102	-0.0658358	0.00121951	FALSE
21371007	2	187	6.2343	0.00121951	FALSE	24	-1.71371	0.00121951	FALSE	73	-0.685492	0.00121951	FALSE	99	-5.79152	0.00121951	FALSE	5.89317	-0.237865	0.00121951	FALSE	5.74981	-0.213468	0.00121951	FALSE	3.70007	0.0433348	0.00121951	FALSE	0.557316	-0.357687	0.00121951	FALSE	0.472199	-0.191462	0.00121951	FALSE	1.22197	0.494271	0.00121951	FALSE
21380101	2	178	-0.0915645	0.00121951	FALSE	28	0.0234784	0.00121951	FALSE	83	4.46937	0.00121951	FALSE	118	3.54271	0.00121951	FALSE	7.31105	0.701559	0.00121951	FALSE	6.912	0.425529	0.00121951	FALSE	3.86544	0.147332	0.00121951	FALSE	1.35038	0.394757	0.00121951	FALSE	0.849959	0.173405	0.00121951	FALSE	0.709483	0.0679042	0.00121951	FALSE
21380106	2	179	0.698176	0.00121951	FALSE	33	4.26938	0.00121951	FALSE	91	11.1519	0.00121951	FALSE	98	-12.3738	0.00121951	FALSE	7.16241	0.579596	0.00121951	FALSE	7.10006	0.547914	0.00121951	FALSE	3.16023	-0.299773	0.00121951	FALSE	0.598713	-0.320811	0.00121951	FALSE	0.325293	-0.32262	0.00121951	FALSE	1.14192	0.467025	0.00121951	FALSE
21380107	2	176	-1.67104	0.00121951	FALSE	28	0.0234784	0.00121951	FALSE	74	-3.04849	0.00121951	FALSE	104	-7.59884	0.00121951	FALSE	6.36895	-0.0714414	0.00121951	FALSE	5.68627	-0.372188	0.00121951	FALSE	3.16023	-0.299773	0.00121951	FALSE	1.28818	0.33555	0.00121951	FALSE	0.743784	0.0730256	0.00121951	FALSE	0.34937	-0.264461	0.00121951	FALSE
21380108	2	200	17.2827	0.00121951	FALSE	13	-12.7142	0.00121951	FALSE	60	-14.7429	0.00121951	FALSE	124	8.31765	0.00121951	FALSE	4.77785	-1.37694	0.00121951	FALSE	5.40112	-0.557765	0.00121951	FALSE	4.5142	0.558643	0.00121951	FALSE	0.598713	-0.320811	0.00121951	FALSE	0.587121	-0.0750853	0.00121951	FALSE	0.183886	-0.417194	0.00121951	FALSE
21380204	2	182	4.31843	0.00121951	FALSE	27	-1.35668	0.00121951	FALSE	74	-2.98167	0.00121951	FALSE	97	-12.7011	0.00121951	FALSE	5.89317	-0.437556	0.00121951	FALSE	5.87112	-0.207983	0.00121951	FALSE	3.16023	-0.236938	0.00121951	FALSE	0.610037	-0.300681	0.00121951	FALSE	0.636283	-0.0318663	0.00121951	FALSE	1.16897	0.468292	0.00121951	FALSE
21380501	2	186	7.17688	0.00121951	FALSE	19	-7.67375	0.00121951	FALSE	62	-12.2429	0.00121951	FALSE	96	-13.4232	0.00121951	FALSE	7.41388	0.707431	0.00121951	FALSE	5.55299	-0.384247	0.00121951	FALSE	3.16023	-0.236938	0.00121951	FALSE	0.673721	-0.241478	0.00121951	FALSE	0.52267	-0.136423	0.00121951	FALSE	0.388129	-0.225648	0.00121951	FALSE
21380601	2	171	-3.02881	0.00121951	FALSE	29	0.597515	0.00121951	FALSE	75	-1.75839	0.00121951	FALSE	114	-0.0519327	0.00121951	FALSE	5.23958	-0.894066	0.00121951	FALSE	5.25041	-0.528744	0.00121951	FALSE	3.33016	-0.166969	0.00121951	FALSE	1.1031	0.144574	0.00121951	FALSE	0.634636	-0.0408817	0.00121951	FALSE	0.570716	-0.0633999	0.00121951	FALSE
21380603	2	168	-5.39803	0.00121951	FALSE	22	-5.34675	0.00121951	FALSE	70	-5.93498	0.00121951	FALSE	109	-4.03106	0.00121951	FALSE	5.80246	-0.432222	0.00121951	FALSE	5.82348	-0.155782	0.00121951	FALSE	3.80868	0.136414	0.00121951	FALSE	1.53928	0.559809	0.00121951	FALSE	0.976448	0.28227	0.00121951	FALSE	0.63996	0.000508955	0.00121951	FALSE
21380701	2	182	5.24673	0.00121951	FALSE	28	-1.08633	0.00121951	FALSE	76	-2.16324	0.00121951	FALSE	107	-7.24195	0.00121951	FALSE	5.62938	-0.688997	0.00121951	FALSE	5.52064	-0.471292	0.00121951	FALSE	3.30057	-0.176701	0.00121951	FALSE	0.329291	-0.568666	0.00121951	FALSE	0.355514	-0.294089	0.00121951	FALSE	1.00145	0.331704	0.00121951	FALSE
21380705	2	163	-9.75834	0.00121951	FALSE	38	7.40548	0.00121951	FALSE	90	9.53121	0.00121951	FALSE	140	19.0203	0.00121951	FALSE	7.25081	0.641394	0.00121951	FALSE	6.95927	0.464986	0.00121951	FALSE	3.73199	0.0968189	0.00121951	FALSE	1.2397	0.298019	0.00121951	FALSE	0.819205	0.144289	0.00121951	FALSE	0.28331	-0.331107	0.00121951	FALSE
21380801	2	179	2.83688	0.00121951	FALSE	30	0.313282	0.00121951	FALSE	76	-2.29618	0.00121951	FALSE	105	-7.52127	0.00121951	FALSE	5.50635	-0.792672	0.00121951	FALSE	5.38609	-0.570177	0.00121951	FALSE	3.16023	-0.225293	0.00121951	FALSE	0.166052	-0.716802	0.00121951	FALSE	0.28775	-0.35612	0.00121951	FALSE	0.982714	0.31164	0.00121951	FALSE
21380803	2	165	-8.21948	0.00121951	FALSE	43	11.3526	0.00121951	FALSE	96	14.4102	0.00121951	FALSE	135	16.3535	0.00121951	FALSE	7.13743	0.545635	0.00121951	FALSE	7.22851	0.628887	0.00121951	FALSE	3.58227	0.0422816	0.00121951	FALSE	0.808555	-0.105153	0.00121951	FALSE	0.624926	-0.0373493	0.00121951	FALSE	0.498639	-0.135136	0.00121951	FALSE
21380809	2	177	1.2574	0.00121951	FALSE	28	-1.38508	0.00121951	FALSE	75	-3.1315	0.00121951	FALSE	102	-9.90875	0.00121951	FALSE	6.75256	0.22985	0.00121951	FALSE	6.26192	-0.000177373	0.00121951	FALSE	3.33016	-0.117557	0.00121951	FALSE	1.18028	0.248717	0.00121951	FALSE	0.843329	0.169131	0.00121951	FALSE	0.532264	-0.104101	0.00121951	FALSE
21380903	2	180	3.46144	0.00121951	FALSE	26	-2.1726	0.00121951	FALSE	72	-4.91395	0.00121951	FALSE	131	10.7783	0.00121951	FALSE	5.20086	-1.01843	0.00121951	FALSE	5.68369	-0.385461	0.00121951	FALSE	4.15609	0.266321	0.00121951	FALSE	0.891168	-0.0554084	0.00121951	FALSE	0.65496	-0.0233826	0.00121951	FALSE	0.41911	-0.186545	0.00121951	FALSE
21380908	2	168	-6.01544	0.00121951	FALSE	29	0.374938	0.00121951	FALSE	84	5.10986	0.00121951	FALSE	132	11.5742	0.00121951	FALSE	7.32429	0.723851	0.00121951	FALSE	7.03709	0.495341	0.00121951	FALSE	4.04648	0.196832	0.00121951	FALSE	1.66983	0.685857	0.00121951	FALSE	1.02624	0.327626	0.00121951	FALSE	0.28331	-0.311882	0.00121951	FALSE
21381010	2	174	-1.07119	0.00121951	FALSE	31	2.18459	0.00121951	FALSE	78	1.16095	0.00121951	FALSE	107	-3.86852	0.00121951	FALSE	6.11274	-0.186792	0.00121951	FALSE	5.95403	-0.0802821	0.00121951	FALSE	3.16023	-0.205196	0.00121951	FALSE	1.03123	0.0792173	0.00121951	FALSE	0.583194	-0.0875316	0.00121951	FALSE	0.77789	0.118775	0.00121951	FALSE
21381011	2	171	-3.44041	0.00121951	FALSE	22	-5.45804	0.00121951	FALSE	60	-13.8748	0.00121951	FALSE	90	-17.3975	0.00121951	FALSE	5.0759	-1.03752	0.00121951	FALSE	5.23217	-0.550072	0.00121951	FALSE	3.16023	-0.205196	0.00121951	FALSE	1.47076	0.49764	0.00121951	FALSE	0.946819	0.256243	0.00121951	FALSE	0.706477	0.0528647	0.00121951	FALSE
21390106	2	190	9.0468	0.00121951	FALSE	27	-0.537143	0.00121951	FALSE	70	-6.2617	0.00121951	FALSE	110	-4.19465	0.00121951	FALSE	6.06403	-0.470702	0.00121951	FALSE	6.104	-0.374625	0.00121951	FALSE	3.16023	-0.340525	0.00121951	FALSE	1.49805	0.492261	0.00121951	FALSE	1.04216	0.323514	0.00121951	FALSE	0.436525	-0.197944	0.00121951	FALSE
21390202	2	195	12.0974	0.00121951	FALSE	13	-11.1516	0.00121951	FALSE	77	0.0247171	0.00121951	FALSE	118	2.21881	0.00121951	FALSE	6.18374	-0.400279	0.00121951	FALSE	7.91868	0.631673	0.00121951	FALSE	4.07033	0.140093	0.00121951	FALSE	1.00991	0.0294662	0.00121951	FALSE	0.644643	-0.0476191	0.00121951	FALSE	0.866545	0.193775	0.00121951	FALSE
21390205	2	178	-1.32819	0.00121951	FALSE	36	8.37956	0.00121951	FALSE	91	11.7192	0.00121951	FALSE	136	16.5437	0.00121951	FALSE	7.10693	0.357211	0.00121951	FALSE	7.05433	0.0691454	0.00121951	FALSE	4.06304	0.135473	0.00121951	FALSE	0	-0.931945	0.00121951	FALSE	0.255271	-0.415735	0.00121951	FALSE	0.161243	-0.457182	0.00121951	FALSE
21390206	2	194	11.3076	0.00121951	FALSE	15	-9.45323	0.00121951	FALSE	58	-15.8463	0.00121951	FALSE	91	-19.2685	0.00121951	FALSE	6.50561	-0.13618	0.00121951	FALSE	6.50567	-0.287929	0.00121951	FALSE	3.4947	-0.224859	0.00121951	FALSE	1.59604	0.587446	0.00121951	FALSE	0.923402	0.215922	0.00121951	FALSE	0.801354	0.133607	0.00121951	FALSE
21390209	2	174	-4.48715	0.00121951	FALSE	20	-5.20733	0.00121951	FALSE	68	-7.49314	0.00121951	FALSE	110	-4.14778	0.00121951	FALSE	6.69384	0.0182667	0.00121951	FALSE	7.27564	0.213176	0.00121951	FALSE	4.06304	0.135473	0.00121951	FALSE	1.74355	0.727877	0.00121951	FALSE	1.11733	0.399263	0.00121951	FALSE	0.72806	0.0659608	0.00121951	FALSE
21390304	2	159	-12.9433	0.00121951	FALSE	36	6.75607	0.00121951	FALSE	86	6.19734	0.00121951	FALSE	126	6.62404	0.00121951	FALSE	6.18374	-0.420869	0.00121951	FALSE	6.03636	-0.508085	0.00121951	FALSE	3.16023	-0.423865	0.00121951	FALSE	1.27572	0.27084	0.00121951	FALSE	0.804272	0.0979175	0.00121951	FALSE	0.673974	0.00776071	0.00121951	FALSE
21390305	2	171	-3.46644	0.00121951	FALSE	17	-9.37836	0.00121951	FALSE	69	-8.00306	0.00121951	FALSE	112	-4.5175	0.00121951	FALSE	5.80246	-0.733707	0.00121951	FALSE	6.47628	-0.221778	0.00121951	FALSE	4.11666	0.18251	0.00121951	FALSE	1.83135	0.799779	0.00121951	FALSE	1.14625	0.421227	0.00121951	FALSE	0.801354	0.125325	0.00121951	FALSE
21390306	2	184	6.80018	0.00121951	FALSE	30	1.66098	0.00121951	FALSE	90	9.53861	0.00121951	FALSE	131	10.6032	0.00121951	FALSE	7.97917	1.05229	0.00121951	FALSE	7.78392	0.629246	0.00121951	FALSE	3.84823	0.0123309	0.00121951	FALSE	0.521258	-0.447395	0.00121951	FALSE	0.289689	-0.388574	0.00121951	FALSE	0.587686	-0.0718791	0.00121951	FALSE
21390311	2	169	-5.04592	0.00121951	FALSE	34	5.05771	0.00121951	FALSE	75	-2.99115	0.00121951	FALSE	120	1.84909	0.00121951	FALSE	6.90475	0.170723	0.00121951	FALSE	7.18313	0.238247	0.00121951	FALSE	4.37123	0.34391	0.00121951	FALSE	1.28104	0.275897	0.00121951	FALSE	0.931608	0.218303	0.00121951	FALSE	0.762982	0.0899106	0.00121951	FALSE
21390404	2	167	-7.91235	0.00121951	FALSE	36	6.70155	0.00121951	FALSE	95	13.0213	0.00121951	FALSE	146	23.4936	0.00121951	FALSE	7.56094	0.639231	0.00121951	FALSE	7.73112	0.513337	0.00121951	FALSE	4.01513	0.0679301	0.00121951	FALSE	1.29277	0.302871	0.00121951	FALSE	0.905117	0.20381	0.00121951	FALSE	0.498639	-0.152464	0.00121951	FALSE
21390407	2	167	-7.91235	0.00121951	FALSE	32	3.30483	0.00121951	FALSE	92	10.5153	0.00121951	FALSE	139	17.9228	0.00121951	FALSE	7.8158	0.848345	0.00121951	FALSE	7.55639	0.399626	0.00121951	FALSE	4.41481	0.321329	0.00121951	FALSE	1.62	0.614379	0.00121951	FALSE	1.01974	0.312172	0.00121951	FALSE	0.338111	-0.300623	0.00121951	FALSE
21390408	2	194	13.4106	0.00121951	FALSE	22	-5.18698	0.00121951	FALSE	67	-10.3676	0.00121951	FALSE	71	-36.1933	0.00121951	FALSE	6.00153	-0.640269	0.00121951	FALSE	6.46864	-0.308295	0.00121951	FALSE	NA	NA	0.00121951	FALSE	0.264342	-0.676173	0.00121951	FALSE	0.103848	-0.553718	0.00121951	FALSE	1.27347	0.562667	0.00121951	FALSE
21390804	2	179	0.671423	0.00121951	FALSE	25	-2.08902	0.00121951	FALSE	84	4.93055	0.00121951	FALSE	123	5.49465	0.00121951	FALSE	5.89317	-0.56441	0.00121951	FALSE	6.74321	0.0564005	0.00121951	FALSE	3.68257	-0.0597193	0.00121951	FALSE	1.2397	0.265154	0.00121951	FALSE	0.692132	0.00356686	0.00121951	FALSE	0.476068	-0.153767	0.00121951	FALSE
21390808	2	185	5.40986	0.00121951	FALSE	27	-0.390657	0.00121951	FALSE	72	-5.09327	0.00121951	FALSE	112	-3.25942	0.00121951	FALSE	6.06403	-0.424219	0.00121951	FALSE	5.86205	-0.517066	0.00121951	FALSE	3.76792	-0.00560648	0.00121951	FALSE	0.375395	-0.557642	0.00121951	FALSE	0.601468	-0.0821476	0.00121951	FALSE	0.378793	-0.243548	0.00121951	FALSE
21390911	2	175	-1.67239	0.00121951	FALSE	14	-10.8024	0.00121951	FALSE	54	-18.61	0.00121951	FALSE	74	-30.1905	0.00121951	FALSE	6.50561	-0.138222	0.00121951	FALSE	6.33717	-0.245433	0.00121951	FALSE	3.16023	-0.340525	0.00121951	FALSE	1.2397	0.252079	0.00121951	FALSE	0.686004	-0.00425523	0.00121951	FALSE	1.32343	0.590253	0.00121951	FALSE
21400101	2	171	-4.23353	0.00121951	FALSE	32	2.07499	0.00121951	FALSE	87	6.32053	0.00121951	FALSE	118	1.3263	0.00121951	FALSE	6.92844	0.177947	0.00121951	FALSE	6.912	0.166357	0.00121951	FALSE	3.67153	-0.150839	0.00121951	FALSE	0.923792	0.0398225	0.00121951	FALSE	0.66024	-0.00119112	0.00121951	FALSE	0.858796	0.182405	0.00121951	FALSE
21400102	2	176	-0.28483	0.00121951	FALSE	32	2.07499	0.00121951	FALSE	80	0.47331	0.00121951	FALSE	116	-0.265352	0.00121951	FALSE	6.38305	-0.269546	0.00121951	FALSE	6.37225	-0.184919	0.00121951	FALSE	3.86544	-0.0278971	0.00121951	FALSE	0.577276	-0.290054	0.00121951	FALSE	0.693275	0.0300409	0.00121951	FALSE	0.518288	-0.131866	0.00121951	FALSE
21400105	2	175	-1.07457	0.00121951	FALSE	31	1.22581	0.00121951	FALSE	87	6.32053	0.00121951	FALSE	123	5.30542	0.00121951	FALSE	5.96314	-0.614083	0.00121951	FALSE	6.3583	-0.193996	0.00121951	FALSE	4.46571	0.352676	0.00121951	FALSE	0.521258	-0.343382	0.00121951	FALSE	0.342779	-0.301322	0.00121951	FALSE	0.829104	0.155002	0.00121951	FALSE
21400304	2	168	-6.98146	0.00121951	FALSE	33	3.91639	0.00121951	FALSE	88	8.53476	0.00121951	FALSE	127	9.73263	0.00121951	FALSE	7.12796	0.266908	0.00121951	FALSE	6.82875	0.0748273	0.00121951	FALSE	3.42951	-0.204752	0.00121951	FALSE	1.28433	0.354879	0.00121951	FALSE	0.819205	0.130816	0.00121951	FALSE	0.615102	-0.0265774	0.00121951	FALSE
21400306	2	195	14.3415	0.00121951	FALSE	21	-6.27378	0.00121951	FALSE	69	-7.33628	0.00121951	FALSE	98	-13.3463	0.00121951	FALSE	6.32809	-0.38939	0.00121951	FALSE	6.0489	-0.432707	0.00121951	FALSE	3.30057	-0.286499	0.00121951	FALSE	0.264342	-0.616123	0.00121951	FALSE	0.514225	-0.157515	0.00121951	FALSE	0.615102	-0.0265774	0.00121951	FALSE
21400309	2	165	-9.35068	0.00121951	FALSE	22	-5.4246	0.00121951	FALSE	72	-4.83033	0.00121951	FALSE	112	-2.20474	0.00121951	FALSE	7.10693	0.249658	0.00121951	FALSE	7.26576	0.359233	0.00121951	FALSE	3.94384	0.121332	0.00121951	FALSE	1.79452	0.840573	0.00121951	FALSE	1.12926	0.423949	0.00121951	FALSE	0.476068	-0.154898	0.00121951	FALSE
21400401	2	169	-5.87613	0.00121951	FALSE	35	4.25697	0.00121951	FALSE	51	-22.8133	0.00121951	FALSE	107	-8.92047	0.00121951	FALSE	7.84045	0.679265	0.00121951	FALSE	7.37336	0.252321	0.00121951	FALSE	4.96591	0.523551	0.00121951	FALSE	0.851056	-0.042241	0.00121951	FALSE	0.599217	-0.0626016	0.00121951	FALSE	0	-0.57539	0.00121951	FALSE
21400405	2	178	1.23153	0.00121951	FALSE	34	3.40779	0.00121951	FALSE	96	14.776	0.00121951	FALSE	141	18.1376	0.00121951	FALSE	8.36711	1.11139	0.00121951	FALSE	7.93472	0.617656	0.00121951	FALSE	4.56043	0.266475	0.00121951	FALSE	0.735047	-0.152679	0.00121951	FALSE	0.529919	-0.128117	0.00121951	FALSE	0.581206	-0.0389666	0.00121951	FALSE
21400406	2	176	-0.347948	0.00121951	FALSE	33	2.55861	0.00121951	FALSE	90	9.76414	0.00121951	FALSE	133	11.771	0.00121951	FALSE	7.32429	0.255751	0.00121951	FALSE	7.20818	0.144822	0.00121951	FALSE	4.42894	0.18311	0.00121951	FALSE	1.03749	0.135239	0.00121951	FALSE	0.72307	0.0544909	0.00121951	FALSE	0.532264	-0.0841372	0.00121951	FALSE
21400509	2	189	8.50018	0.00121951	FALSE	18	-8.74844	0.00121951	FALSE	44	-26.3487	0.00121951	FALSE	67	-35.0343	0.00121951	FALSE	5.23958	-1.16642	0.00121951	FALSE	5.33595	-0.763209	0.00121951	FALSE	3.16023	-0.374617	0.00121951	FALSE	1.00991	0.105029	0.00121951	FALSE	1.02932	0.331267	0.00121951	FALSE	1.11452	0.410529	0.00121951	FALSE
21400810	2	185	5.64173	0.00121951	FALSE	30	0.727175	0.00121951	FALSE	80	1.435	0.00121951	FALSE	111	-3.26158	0.00121951	FALSE	6.96977	0.136293	0.00121951	FALSE	6.58567	-0.0707803	0.00121951	FALSE	3.33016	-0.283547	0.00121951	FALSE	0.264342	-0.588092	0.00121951	FALSE	0.477783	-0.176312	0.00121951	FALSE	0.899715	0.219629	0.00121951	FALSE
21400901	2	192	10.644	0.00121951	FALSE	21	-6.37953	0.00121951	FALSE	72	-4.73915	0.00121951	FALSE	112	-2.53947	0.00121951	FALSE	6.29689	-0.37034	0.00121951	FALSE	6.83856	0.0693404	0.00121951	FALSE	3.94384	0.0453402	0.00121951	FALSE	0.598713	-0.277242	0.00121951	FALSE	0.477783	-0.176312	0.00121951	FALSE	0.768242	0.102787	0.00121951	FALSE
21410202	2	164	-6.86598	0.00121951	FALSE	34	3.06602	0.00121951	FALSE	87	4.19519	0.00121951	FALSE	129	4.36014	0.00121951	FALSE	7.49841	0.584344	0.00121951	FALSE	7.14786	0.195482	0.00121951	FALSE	3.16023	-0.37518	0.00121951	FALSE	0.521258	-0.339671	0.00121951	FALSE	0.672884	0.013354	0.00121951	FALSE	0.719816	0.113018	0.00121951	FALSE
21410207	2	163	-7.65572	0.00121951	FALSE	38	6.46274	0.00121951	FALSE	100	15.0543	0.00121951	FALSE	154	24.2557	0.00121951	FALSE	8.04314	1.0313	0.00121951	FALSE	7.98746	0.7419	0.00121951	FALSE	4.24559	0.312943	0.00121951	FALSE	0.703057	-0.166603	0.00121951	FALSE	0.603358	-0.0523772	0.00121951	FALSE	0.171822	-0.392752	0.00121951	FALSE
21410208	2	197	19.1954	0.00121951	FALSE	13	-14.7668	0.00121951	FALSE	63	-15.8524	0.00121951	FALSE	103	-16.3313	0.00121951	FALSE	5.23958	-1.26903	0.00121951	FALSE	6.29097	-0.362189	0.00121951	FALSE	3.84823	0.0610162	0.00121951	FALSE	1.2397	0.344266	0.00121951	FALSE	0.822742	0.155031	0.00121951	FALSE	0.498639	-0.0911172	0.00121951	FALSE
21410302	2	162	-7.19745	0.00121951	FALSE	24	-5.41262	0.00121951	FALSE	57	-19.0186	0.00121951	FALSE	86	-25.9564	0.00121951	FALSE	5.34306	-1.05806	0.00121951	FALSE	5.58486	-0.614088	0.00121951	FALSE	3.16023	-0.317332	0.00121951	FALSE	1.19461	0.290478	0.00121951	FALSE	1.05061	0.363695	0.00121951	FALSE	1.11452	0.445846	0.00121951	FALSE
21410405	2	170	-1.35193	0.00121951	FALSE	29	-1.98058	0.00121951	FALSE	76	-4.81482	0.00121951	FALSE	115	-5.87201	0.00121951	FALSE	6.64853	-0.0776998	0.00121951	FALSE	6.19078	-0.266689	0.00121951	FALSE	3.51955	-0.108048	0.00121951	FALSE	0.735047	-0.121451	0.00121951	FALSE	0.575493	-0.0626075	0.00121951	FALSE	0.63996	0.0240579	0.00121951	FALSE
21410413	2	170	-1.35193	0.00121951	FALSE	40	7.36041	0.00121951	FALSE	89	6.04431	0.00121951	FALSE	134	9.24865	0.00121951	FALSE	6.78122	0.0311671	0.00121951	FALSE	6.47984	-0.0785696	0.00121951	FALSE	3.51955	-0.108048	0.00121951	FALSE	0.177023	-0.652677	0.00121951	FALSE	0.206226	-0.411717	0.00121951	FALSE	0.615102	0.00111466	0.00121951	FALSE
21410602	2	158	-10.4172	0.00121951	FALSE	49	14.5022	0.00121951	FALSE	105	18.4645	0.00121951	FALSE	157	26.2707	0.00121951	FALSE	6.88762	0.140848	0.00121951	FALSE	6.91082	0.182924	0.00121951	FALSE	3.36208	-0.177049	0.00121951	FALSE	0.414028	-0.436339	0.00121951	FALSE	0.27798	-0.34758	0.00121951	FALSE	0.243779	-0.321516	0.00121951	FALSE
21410607	2	176	3.79811	0.00121951	FALSE	29	-2.48138	0.00121951	FALSE	76	-5.75971	0.00121951	FALSE	111	-10.3372	0.00121951	FALSE	6.18374	-0.436694	0.00121951	FALSE	5.98532	-0.419397	0.00121951	FALSE	3.31395	-0.207558	0.00121951	FALSE	0.923792	0.0489446	0.00121951	FALSE	0.65496	0.00882137	0.00121951	FALSE	0.403027	-0.174538	0.00121951	FALSE
21410801	2	171	-0.0819851	0.00121951	FALSE	34	1.82017	0.00121951	FALSE	86	2.18008	0.00121951	FALSE	121	-2.58137	0.00121951	FALSE	7.06888	0.223542	0.00121951	FALSE	6.70895	-0.0504926	0.00121951	FALSE	3.94384	0.0515742	0.00121951	FALSE	1.18597	0.290473	0.00121951	FALSE	0.832615	0.165274	0.00121951	FALSE	0	-0.547551	0.00121951	FALSE
21410802	2	162	-7.18965	0.00121951	FALSE	43	9.4628	0.00121951	FALSE	102	15.5452	0.00121951	FALSE	150	20.4975	0.00121951	FALSE	7.06011	0.216345	0.00121951	FALSE	7.39881	0.398471	0.00121951	FALSE	4.38303	0.33002	0.00121951	FALSE	0.521258	-0.342317	0.00121951	FALSE	0.570469	-0.0825619	0.00121951	FALSE	0.678297	0.078482	0.00121951	FALSE
21411001	2	163	-6.48283	0.00121951	FALSE	25	-4.62299	0.00121951	FALSE	83	1.0474	0.00121951	FALSE	132	7.26051	0.00121951	FALSE	7.16241	0.311776	0.00121951	FALSE	7.11948	0.236198	0.00121951	FALSE	4.37123	0.331675	0.00121951	FALSE	0.521258	-0.335505	0.00121951	FALSE	0.366867	-0.265543	0.00121951	FALSE	0.550825	-0.0551164	0.00121951	FALSE
21420102	2	174	-1.4963	0.00121951	FALSE	33	2.39693	0.00121951	FALSE	90	6.64959	0.00121951	FALSE	130	9.18761	0.00121951	FALSE	8.12348	0.860403	0.00121951	FALSE	7.69787	0.432648	0.00121951	FALSE	4.24559	0.223278	0.00121951	FALSE	0.646723	-0.24378	0.00121951	FALSE	0.60635	-0.0578971	0.00121951	FALSE	0.143564	-0.465595	0.00121951	FALSE
21420105	2	175	-0.706562	0.00121951	FALSE	32	1.54775	0.00121951	FALSE	88	4.97896	0.00121951	FALSE	119	0.433542	0.00121951	FALSE	7.41388	0.278169	0.00121951	FALSE	7.65959	0.40774	0.00121951	FALSE	4.13597	0.153778	0.00121951	FALSE	1.2397	0.320718	0.00121951	FALSE	0.824903	0.148726	0.00121951	FALSE	1.26499	0.569428	0.00121951	FALSE
21420201	2	176	-0.191227	0.00121951	FALSE	14	-12.7915	0.00121951	FALSE	47	-26.8478	0.00121951	FALSE	62	-41.0153	0.00121951	FALSE	4.77785	-1.64552	0.00121951	FALSE	5.00937	-1.04088	0.00121951	FALSE	NA	NA	0.00121951	FALSE	1.59604	0.647717	0.00121951	FALSE	1.05322	0.358897	0.00121951	FALSE	1.18294	0.486105	0.00121951	FALSE
21420202	2	177	0.598513	0.00121951	FALSE	34	4.19206	0.00121951	FALSE	90	9.07087	0.00121951	FALSE	129	12.305	0.00121951	FALSE	6.92844	0.119045	0.00121951	FALSE	7.06894	0.299507	0.00121951	FALSE	3.76038	-0.0129727	0.00121951	FALSE	0.851056	-0.0614879	0.00121951	FALSE	0.610384	-0.0597682	0.00121951	FALSE	0.455444	-0.185333	0.00121951	FALSE
21420403	2	183	4.868	0.00121951	FALSE	21	-6.97015	0.00121951	FALSE	60	-16.1247	0.00121951	FALSE	76	-29.766	0.00121951	FALSE	6.7293	-0.16641	0.00121951	FALSE	6.03636	-0.427338	0.00121951	FALSE	3.16023	-0.33461	0.00121951	FALSE	0.475127	-0.395785	0.00121951	FALSE	0.657387	-0.00697637	0.00121951	FALSE	0.919798	0.245376	0.00121951	FALSE
21420502	2	189	10.5325	0.00121951	FALSE	23	-6.24228	0.00121951	FALSE	74	-7.09941	0.00121951	FALSE	81	-29.7795	0.00121951	FALSE	6.29689	-0.56284	0.00121951	FALSE	5.83594	-0.6558	0.00121951	FALSE	3.16023	-0.385026	0.00121951	FALSE	0.375395	-0.489031	0.00121951	FALSE	0.334782	-0.304369	0.00121951	FALSE	0.696152	0.0595589	0.00121951	FALSE
21420503	2	170	-4.47256	0.00121951	FALSE	34	3.09871	0.00121951	FALSE	90	6.26568	0.00121951	FALSE	135	13.195	0.00121951	FALSE	7.60035	0.506657	0.00121951	FALSE	7.2584	0.269944	0.00121951	FALSE	3.97204	0.129665	0.00121951	FALSE	0.950843	0.058783	0.00121951	FALSE	0.72307	0.0627228	0.00121951	FALSE	0.442655	-0.174405	0.00121951	FALSE
21420510	2	163	-10.0007	0.00121951	FALSE	41	9.04297	0.00121951	FALSE	103	17.1248	0.00121951	FALSE	151	25.9282	0.00121951	FALSE	7.41388	0.353656	0.00121951	FALSE	7.64262	0.519999	0.00121951	FALSE	4.07706	0.196245	0.00121951	FALSE	0.851056	-0.0362117	0.00121951	FALSE	0.610384	-0.043812	0.00121951	FALSE	0.442655	-0.174405	0.00121951	FALSE
21420601	2	185	6.64203	0.00121951	FALSE	30	-0.0949665	0.00121951	FALSE	86	3.01305	0.00121951	FALSE	124	3.40064	0.00121951	FALSE	8.43066	1.08726	0.00121951	FALSE	7.71119	0.437998	0.00121951	FALSE	3.58227	-0.125129	0.00121951	FALSE	1.2397	0.317188	0.00121951	FALSE	0.642113	-0.0189286	0.00121951	FALSE	0.436525	-0.181301	0.00121951	FALSE
21420606	2	172	-3.62459	0.00121951	FALSE	34	3.30176	0.00121951	FALSE	97	12.2015	0.00121951	FALSE	140	16.1338	0.00121951	FALSE	7.5101	0.331935	0.00121951	FALSE	7.68572	0.421421	0.00121951	FALSE	3.94993	0.10797	0.00121951	FALSE	0.808555	-0.0932493	0.00121951	FALSE	0.578358	-0.0792033	0.00121951	FALSE	0.550825	-0.0758083	0.00121951	FALSE
21420705	2	167	-6.56581	0.00121951	FALSE	27	-2.23234	0.00121951	FALSE	67	-10.7223	0.00121951	FALSE	104	-9.54699	0.00121951	FALSE	6.69384	-0.193107	0.00121951	FALSE	6.1468	-0.366142	0.00121951	FALSE	3.16023	-0.33461	0.00121951	FALSE	1.47076	0.529814	0.00121951	FALSE	0.966547	0.277541	0.00121951	FALSE	0.899715	0.227528	0.00121951	FALSE
21420803	2	181	3.43877	0.00121951	FALSE	34	3.2951	0.00121951	FALSE	85	3.16953	0.00121951	FALSE	112	-3.77014	0.00121951	FALSE	7.25081	0.226249	0.00121951	FALSE	6.59036	-0.12038	0.00121951	FALSE	3.40875	-0.20142	0.00121951	FALSE	0.475127	-0.395785	0.00121951	FALSE	0.538124	-0.116733	0.00121951	FALSE	0.455444	-0.1673	0.00121951	FALSE
21421006	2	185	6.29723	0.00121951	FALSE	34	3.2951	0.00121951	FALSE	91	7.80015	0.00121951	FALSE	155	27.2804	0.00121951	FALSE	7.41388	0.349029	0.00121951	FALSE	7.18919	0.211413	0.00121951	FALSE	4.69617	0.488544	0.00121951	FALSE	0	-0.837489	0.00121951	FALSE	0.289689	-0.345365	0.00121951	FALSE	0.255672	-0.344839	0.00121951	FALSE
21430102	2	191	11.3624	0.00121951	FALSE	15	-11.3361	0.00121951	FALSE	62	-14.1159	0.00121951	FALSE	102	-12.4903	0.00121951	FALSE	5.23958	-1.0898	0.00121951	FALSE	5.98532	-0.293391	0.00121951	FALSE	3.68257	0.00707107	0.00121951	FALSE	1.35038	0.41919	0.00121951	FALSE	0.914178	0.236055	0.00121951	FALSE	0.587686	-0.0384353	0.00121951	FALSE
[truncated: 228 more rows]
