# Supplementary material for: Estimation of Genetic Parameters for Egg Production and Clutch Traits in Lindian Chickens
Source: Animals (Basel). 2025 Jun 24;15(13):1867. doi: 10.3390/ani15131867 (PMC12248892; doi:10.3390/ani15131867)
Supplement: Supplementary file 1 [file animals-15-01867-s001.zip › File S2.xlsx]

## Sheet: Sheet1
	Models with generation fixed effects		Models without fixed effects
single-trait model	log-likelihood	AIC values	log-likelihood	AIC values
traits
AFE	-3731.11	7468.23	-3795.71	7595.42
EN32	-3528.28	7062.57	-3530.67	7065.35
EN43	-4281.19	8568.38	-4290.45	8584.89
EN52	-4883.73	9773.46	-4918.73	9841.46
ACL32	-666.97	1339.94	-669.151	1342.3
APL32	515.405	-1024.81	482.968	-961.936
ACL43	-316.621	639.241	-319.466	642.932
APL43	1234.92	-2463.84	1238.95	-2473.9
ACL52	93.6635	-181.327	96.0037	188.007
APL52	951.507	-1897.01	915.685	-1827.37
multitrait model
traits-traits
AFE-EN32	-6924.66	13863.3	-7011.74	14037.5
AFE-EN43	-7889.25	15792.5	-7954.51	15923
AFE-EN52	-8515.97	17045.9	-8585.13	17184.3
AFE-ACL32	-4379.65	8773.31	-4443.09	8900.18
AFE-ACL43	-4032.13	8078.25	-4096.44	8206.88
AFE-ACL52	-3634.74	7283.48	-3696.53	7407.07
AFE-APL32	-3169.89	6353.77	-3236.29	6486.58
AFE-APL43	-2459.07	4932.14	-2523.92	5061.84
AFE-APL52	-2777.19	5568.37	-2861.52	5737.03
EN32-EN43	-7074.08	14162.2	-7084.21	14182.4
EN32-EN52	-8032.84	16079.7	-8078.11	16170.2
EN32-ACL32	-3900.84	7815.68	-3902.51	7819.02
EN32-ACL43	-3662.89	7339.79	-3665.83	7345.66
EN32-ACL52	-3405.56	6825.12	-3405	6824.01
EN32-APL32	-2945.42	5904.84	-2980.59	5975.19
EN32-APL43	-2254.32	4522.65	-2252.86	4519.73
EN32-APL52	-2574.88	5163.76	-2610.73	5235.46
EN43-EN52	-8105.97	16226	-8173.3	16360.6
EN43-ACL32	-4541.98	9097.95	-4548.46	9110.92
EN43-ACL43	-4118.23	8250.45	-4124.88	8263.77
EN43-ACL52	-4061.51	8137.02	-4069.02	8152.05
EN43-APL32	-3712.99	7439.99	-3756.03	7526.07
EN43-APL43	-2931.65	5877.3	-2937.99	5889.99
EN43-APL52	-3315.18	6644.35	-3354.03	6722.06
EN52-ACL32	-5274.85	10563.7	-5312.25	10638.5
EN52-ACL43	-4787.42	9588.83	-4826.31	9666.62
EN52-ACL52	-4565.43	9144.85	-4609.37	9232.74
EN52-APL32	-4346.31	8706.62	-4407.77	8829.53
EN52-APL43	-3585.67	7185.34	-3618.48	7250.97
EN52-APL52	-3902.21	7818.43	-3955.78	7925.56
ACL32-ACL43	-64.0119	142.024	-64.1028	142.206
ACL32-ACL52	-443.762	901.524	-443.1	900.199
ACL32-APL32	-138.9	291.8	-174.967	363.935
ACL32-APL43	580.962	-1147.92	582.598	-1151.2
ACL32-APL52	288.732	-563.465	253.995	-493.99
ACL43-ACL52	101.362	-188.724	98.5627	-183.125
ACL43-APL32	205.156	-396.312	168.997	-323.993
ACL43-APL43	927.356	-1840.71	928.304	-1842.61
ACL43-APL52	639.066	-1264.13	603.333	-1192.67
ACL52-APL32	609.331	-1204.66	579.002	-1144
ACL52-APL43	1329.41	-2644.81	1335.72	-2657.43
ACL52-APL52	1050.2	-2086.39	1016.67	-2019.35
APL32-APL43	2280.11	-4546.23	2218.97	-4423.93
APL32-APL52	1468.74	-2923.48	1410.02	-2806.05
APL43-APL52	2200.03	-4386.07	2166.3	-4318.61
